# Supplementary material for: India-Asia collision as a driver of atmospheric CO2 in the Cenozoic
Source: Nat Commun. 2021 Jun 23;12:3891. doi: 10.1038/s41467-021-23772-y (PMC8222363; doi:10.1038/s41467-021-23772-y)
Supplement: Supplementary file 3 — Supplementary Data 1 [file 41467_2021_23772_MOESM3_ESM.xls]

## Sheet: Sheet1
Supplementary Data 1: Ages of the Cenozoic magmatic rocks in the Tibetan Plateau
No. of volcanic field	Name of volcanic field	Terrane	Latitude (N)	Longitude (E)	Dating method	Age (Ma)	Error (Ma)	Data sources	Average age (Ma)	STDEV (Ma)
1	Ashikule	Songpan-Ganzi	35.7	81.58	14C	0.0067	0.0003	Deng (1991)	0.330887	0.19231
1	Ashikule	Songpan-Ganzi	35.7	81.58	14C	0.0097	0.0007	Deng (1991)
1	Ashikule	Songpan-Ganzi	35.7	81.58	TL	0.074	0.004	Deng (1991)
1	Ashikule	Songpan-Ganzi	35.7	81.58	40Ar/39Ar	0.08	0.06	Xu et al. (2014)
1	Ashikule	Songpan-Ganzi	35.7	81.58	40Ar/39Ar	0.12	0.01	Cooper et al. (2002)
1	Ashikule	Songpan-Ganzi	35.7	81.58	40Ar/39Ar	0.17	0.01	Xu et al. (2014)
1	Ashikule	Songpan-Ganzi	35.7	81.58	40Ar/39Ar	0.23	0.12	Xu et al. (2014)
1	Ashikule	Songpan-Ganzi	35.7	81.58	40Ar/39Ar	0.25	0.11	Xu et al. (2014)
1	Ashikule	Songpan-Ganzi	35.7	81.58	40Ar/39Ar	0.27	0.01	Xu et al. (2014)
1	Ashikule	Songpan-Ganzi	35.7	81.58	40Ar/39Ar	0.29	0.07	Xu et al. (2014)
1	Ashikule	Songpan-Ganzi	35.7	81.58	40Ar/39Ar	0.29	0.06	Xu et al. (2014)
1	Ashikule	Songpan-Ganzi	35.7	81.58	40Ar/39Ar	0.3	0.01	Turner et al. (1993)
1	Ashikule	Songpan-Ganzi	35.7	81.58	40Ar/39Ar	0.37	0.04	Lin et al. (2007)
1	Ashikule	Songpan-Ganzi	35.7	81.58	40Ar/39Ar	0.4	0.13	Xu et al. (2014)
1	Ashikule	Songpan-Ganzi	35.7	81.58	40Ar/39Ar	0.46	0.04	Xu et al. (2014)
1	Ashikule	Songpan-Ganzi	35.7	81.58	40Ar/39Ar	0.46	0.02	Xu et al. (2014)
1	Ashikule	Songpan-Ganzi	35.7	81.58	40Ar/39Ar	0.47	0.05	Xu et al. (2014)
1	Ashikule	Songpan-Ganzi	35.7	81.58	40Ar/39Ar	0.5	0.03	Turner et al. (1993)
1	Ashikule	Songpan-Ganzi	35.7	81.58	40Ar/39Ar	0.54	0.05	Xu et al. (2014)
1	Ashikule	Songpan-Ganzi	35.7	81.58	40Ar/39Ar	0.55	0.06	Xu et al. (2014)
1	Ashikule	Songpan-Ganzi	35.7	81.58	40Ar/39Ar	0.58	0.13	Xu et al. (2014)
1	Ashikule	Songpan-Ganzi	35.7	81.58	40Ar/39Ar	0.58	0.05	Xu et al. (2014)
1	Ashikule	Songpan-Ganzi	35.7	81.58	40Ar/39Ar	0.61	0.05	Xu et al. (2014)
2	Keliya	Songpan-Ganzi	35.5	81.67	TL	0.56	0.03	Deng (1991)	0.56
3	Heishibei	Songpan-Ganzi	35.5	82.67	TL	0.067	0.003	Deng (1989)	0.591417	0.540715
3	Heishibei	Songpan-Ganzi	35.5	82.67	40Ar/39Ar	0.07	0.69	Yang (2011)
3	Heishibei	Songpan-Ganzi	35.5	82.67	40Ar/39Ar	0.08	0.11	Yang (2011)
3	Heishibei	Songpan-Ganzi	35.5	82.67	40Ar/39Ar	0.17	0.1	Yang (2011)
3	Heishibei	Songpan-Ganzi	35.5	82.67	40Ar/39Ar	0.21	0.06	Yang (2011)
3	Heishibei	Songpan-Ganzi	35.5	82.67	40Ar/39Ar	0.32	0.03	Yang (2011)
3	Heishibei	Songpan-Ganzi	35.5	82.67	40Ar/39Ar	0.44	0.07	Yang (2011)
3	Heishibei	Songpan-Ganzi	35.5	82.67	40Ar/39Ar	0.56	0.07	Yang (2011)
3	Heishibei	Songpan-Ganzi	35.5	82.67	40Ar/39Ar	1.25	0.24	Yang (2011)
3	Heishibei	Songpan-Ganzi	35.5	82.67	40Ar/39Ar	1.27	0.25	Yang (2011)
3	Heishibei	Songpan-Ganzi	35.5	82.67	40Ar/39Ar	1.3	0.06	Yang (2011)
3	Heishibei	Songpan-Ganzi	35.5	82.67	40Ar/39Ar	1.36	0.07	Yang (2011)
4	Pulu	Songpan-Ganzi	36.2	81.5	40Ar/39Ar	0.81	0.21	Wang and Zhang (2011)	1.2975	0.595957
4	Pulu	Songpan-Ganzi	36.2	81.5	40Ar/39Ar	0.85	0.36	Wang and Zhang (2011)
4	Pulu	Songpan-Ganzi	36.2	81.5	40Ar/39Ar	1.03	0.07	Pan (2008)
4	Pulu	Songpan-Ganzi	36.2	81.5	40Ar/39Ar	1.09	0.05	Pan (2008)
4	Pulu	Songpan-Ganzi	36.2	81.5	40Ar/39Ar	1.2	0.05	Li (2008)
4	Pulu	Songpan-Ganzi	36.2	81.5	40Ar/39Ar	1.31	1.23	Wang and Zhang (2011)
4	Pulu	Songpan-Ganzi	36.2	81.5	40Ar/39Ar	1.41	0.04	Li (2008)
4	Pulu	Songpan-Ganzi	36.2	81.5	40Ar/39Ar	2.68	1.04	Wang and Zhang (2011)
5	Kangxiwa	Songpan-Ganzi	36.23	78.85	40Ar/39Ar	1.98	0.3	Bao et al. (2006)	3.24	0.674537
5	Kangxiwa	Songpan-Ganzi	36.23	78.85	40Ar/39Ar	3.17	0.32	Yang (2011)
5	Kangxiwa	Songpan-Ganzi	36.23	78.85	40Ar/39Ar	3.17	0.14	Yang (2011)
5	Kangxiwa	Songpan-Ganzi	36.23	78.85	40Ar/39Ar	3.6	0.77	Yang (2011)
5	Kangxiwa	Songpan-Ganzi	36.23	78.85	40Ar/39Ar	3.7	0.4	Yang (2011)
5	Kangxiwa	Songpan-Ganzi	36.23	78.85	U-Pb	3.82	0.08	Wan et al. (2004)
6	Dahongliutan	Songpan-Ganzi	35.67	79.25	40Ar/39Ar	3.58	0.04	Yang (2011)	3.72077	0.107584
6	Dahongliutan	Songpan-Ganzi	35.67	79.25	40Ar/39Ar	3.59	0.06	Yang (2011)
6	Dahongliutan	Songpan-Ganzi	35.67	79.25	40Ar/39Ar	3.6	0.07	Yang (2011)
6	Dahongliutan	Songpan-Ganzi	35.67	79.25	40Ar/39Ar	3.65	0.09	Yang (2011)
6	Dahongliutan	Songpan-Ganzi	35.67	79.25	40Ar/39Ar	3.68	0.04	Yang (2011)
6	Dahongliutan	Songpan-Ganzi	35.67	79.25	40Ar/39Ar	3.7	0.06	Yang (2011)
6	Dahongliutan	Songpan-Ganzi	35.67	79.25	U-Pb	3.7	0.06	Yang (2011)
6	Dahongliutan	Songpan-Ganzi	35.67	79.25	40Ar/39Ar	3.71	0.12	Yang (2011)
6	Dahongliutan	Songpan-Ganzi	35.67	79.25	40Ar/39Ar	3.73	0.12	Yang (2011)
6	Dahongliutan	Songpan-Ganzi	35.67	79.25	U-Pb	3.8	0.04	Yang (2011)
6	Dahongliutan	Songpan-Ganzi	35.67	79.25	40Ar/39Ar	3.86	0.06	Yang (2011)
6	Dahongliutan	Songpan-Ganzi	35.67	79.25	40Ar/39Ar	3.88	0.05	Yang (2011)
6	Dahongliutan	Songpan-Ganzi	35.67	79.25	40Ar/39Ar	3.89	0.04	Yang (2011)
7	Yindingshan	Songpan-Ganzi	36.69	86.07	40Ar/39Ar	3.04	1.12	Yang (2011)	4.156	0.580765
7	Yindingshan	Songpan-Ganzi	36.69	86.07	40Ar/39Ar	3.3	1.4	Yang (2011)
7	Yindingshan	Songpan-Ganzi	36.81	86.06	40Ar/39Ar	3.48	4.37	Yang (2011)
7	Yindingshan	Songpan-Ganzi	36.81	86.06	40Ar/39Ar	3.61	2.02	Yang (2011)
7	Yindingshan	Songpan-Ganzi	36.81	86.06	40Ar/39Ar	3.67	1.44	Yang (2011)
7	Yindingshan	Songpan-Ganzi	36.81	86.06	40Ar/39Ar	3.68	1.3	Yang (2011)
7	Yindingshan	Songpan-Ganzi	36.69	86.07	40Ar/39Ar	3.72	1.91	Yang (2011)
7	Yindingshan	Songpan-Ganzi	36.81	86.06	40Ar/39Ar	3.82	1.12	Yang (2011)
7	Yindingshan	Songpan-Ganzi	36.81	86.06	40Ar/39Ar	4.07	0.8	Yang (2011)
7	Yindingshan	Songpan-Ganzi	36.81	86.06	40Ar/39Ar	4.26	2.32	Yang (2011)
7	Yindingshan	Songpan-Ganzi	36.81	86.06	40Ar/39Ar	4.28	0.59	Yang (2011)
7	Yindingshan	Songpan-Ganzi	36.7	85.9	40Ar/39Ar	4.49	0.08	Yang (2011)
7	Yindingshan	Songpan-Ganzi	36.7	85.9	40Ar/39Ar	4.49	0.05	Yang (2011)
7	Yindingshan	Songpan-Ganzi	36.7	85.9	40Ar/39Ar	4.57	0.17	Yang (2011)
7	Yindingshan	Songpan-Ganzi	36.7	85.9	40Ar/39Ar	4.59	0.16	Yang (2011)
7	Yindingshan	Songpan-Ganzi	36.7	85.9	40Ar/39Ar	4.67	0.17	Yang (2011)
7	Yindingshan	Songpan-Ganzi	36.7	85.9	40Ar/39Ar	4.68	0.17	Yang (2011)
7	Yindingshan	Songpan-Ganzi	36.7	85.9	40Ar/39Ar	4.72	0.08	Yang (2011)
7	Yindingshan	Songpan-Ganzi	36.7	85.9	40Ar/39Ar	4.84	0.06	Yang (2011)
7	Yindingshan	Songpan-Ganzi	36.81	86.06	40Ar/40Ar	5.14	0.67	Yang and Ding (2013)
8	Tianshuihai	Songpan-Ganzi	35.15	79.78	K-Ar	3.6	0.07	Arnaud et al. (1992)	5.2	1.02225
8	Tianshuihai	Songpan-Ganzi	35.15	79.78	K-Ar	5.1	0.1	Arnaud et al. (1992)
8	Tianshuihai	Songpan-Ganzi	35.15	79.78	K-Ar	5.3	0.1	Arnaud et al. (1992)
8	Tianshuihai	Songpan-Ganzi	35.15	79.78	K-Ar	5.6	0.3	Arnaud et al. (1992)
8	Tianshuihai	Songpan-Ganzi	35.15	79.78	K-Ar	6.4	0.1	Arnaud et al. (1992)
9	Quanshuigou	Songpan-Ganzi	35.5	80.18	40Ar/39Ar	2.92	0.46	Li (2008)	6.622	1.49315
9	Quanshuigou	Songpan-Ganzi	35.5	80.18	40Ar/39Ar	5.25	0.17	Li (2008)
9	Quanshuigou	Songpan-Ganzi	35.5	80.18	40Ar/39Ar	5.94	0.18	Li (2008)
9	Quanshuigou	Songpan-Ganzi	35.5	80.18	U-Pb	6.2	0.1	Li (2008)
9	Quanshuigou	Songpan-Ganzi	35.5	80.18	40Ar/39Ar	12.8	2.2	Williams et al. (2004)
10	Xiangyanghu	Songpan-Ganzi	35.67	89.25	40Ar/39Ar	8.3	0.1	Turner et al. (1996)	9.61429	1.77411
10	Xiangyanghu	Songpan-Ganzi	35.67	89.25	40Ar/39Ar	8.4	0.1	Turner et al. (1996)
10	Xiangyanghu	Songpan-Ganzi	35.67	89.25	40Ar/39Ar	8.5	0.1	Turner et al. (1996)
10	Xiangyanghu	Songpan-Ganzi	35.67	89.25	40Ar/39Ar	8.5	0.2	Turner et al. (1996)
10	Xiangyanghu	Songpan-Ganzi	35.67	89.25	40Ar/39Ar	8.7	0.2	Turner et al. (1996)
10	Xiangyanghu	Songpan-Ganzi	35.67	89.25	40Ar/39Ar	9	0.2	Turner et al. (1996)
10	Xiangyanghu	Songpan-Ganzi	35.67	89.25	40Ar/39Ar	9	0.4	Turner et al. (1996)
10	Xiangyanghu	Songpan-Ganzi	35.67	89.25	40Ar/39Ar	9.3	0.2	Turner et al. (1996)
10	Xiangyanghu	Songpan-Ganzi	35.67	89.25	40Ar/39Ar	9.4	0.1	Turner et al. (1996)
10	Xiangyanghu	Songpan-Ganzi	35.67	89.25	40Ar/39Ar	9.4	0.3	Turner et al. (1996)
10	Xiangyanghu	Songpan-Ganzi	35.67	89.25	40Ar/39Ar	9.5	0.2	Turner et al. (1996)
10	Xiangyanghu	Songpan-Ganzi	35.67	89.25	40Ar/39Ar	9.9	0.3	Turner et al. (1996)
10	Xiangyanghu	Songpan-Ganzi	35.67	89.25	40Ar/39Ar	11.7	0.3	Turner et al. (1996)
10	Xiangyanghu	Songpan-Ganzi	35.67	89.25	40Ar/39Ar	15	0.4	Turner et al. (1996)
11	Chazi	Lhasa	30	86.5	40Ar/39Ar	13.3	0.4	Ding et al. (2003)	11.5	1.83412
11	Chazi	Lhasa	30	86.5	40Ar/39Ar	8.2	0.5	Ding et al. (2003)
11	Chazi	Lhasa	30	86.5	40Ar/39Ar	13.1	0.5	Ding et al. (2003)
11	Chazi	Lhasa	30	86.5	40Ar/39Ar	11.2	0.3	Zhao et al. (2006)
11	Chazi	Lhasa	30	86.5	40Ar/39Ar	11.5	0.2	Zhao et al. (2009b)
11	Chazi	Lhasa	30	86.5	U-Pb	11.7	0.15	Guo et al. (2013)
12	Xiongyingtai	Songpan-Ganzi	36.5	88.83	K-Ar	11.05	1.22	Wu et al. (2001) and Guo et al (2006)	12.0333	0.904563
12	Xiongyingtai	Songpan-Ganzi	36.5	88.83	K-Ar	12.22	1.24	Wu et al. (2001) and Guo et al (2006)
12	Xiongyingtai	Songpan-Ganzi	36.5	88.83	K-Ar	12.83	1.31	Wu et al. (2001) and Guo et al (2006)
13	Yiqian	Lhasa	30.75	86.7	40Ar/39Ar	13.5	0.1	Ding et al. (2006)	12.5333	1.19304
13	Yiqian	Lhasa	30.75	86.7	U-Pb	12.9	0.5	Liu et al. (2014)
13	Yiqian	Lhasa	30.75	86.7	U-Pb	11.2	0.9	Liu et al. (2014)
14	Hehuahu	Songpan-Ganzi	36	88.17	40Ar/39Ar	9.6	1.3	Turner et al. (1996)	12.6778	2.40093
14	Hehuahu	Songpan-Ganzi	36	88.17	40Ar/39Ar	11.6	0.1	Turner et al. (1996)
14	Hehuahu	Songpan-Ganzi	36	88.17	40Ar/39Ar	11.8	0.2	Turner et al. (1996)
14	Hehuahu	Songpan-Ganzi	36	88.17	40Ar/39Ar	11.9	0.1	Turner et al. (1996)
14	Hehuahu	Songpan-Ganzi	36	88.17	40Ar/39Ar	12.4	0.1	Turner et al. (1996)
14	Hehuahu	Songpan-Ganzi	36	88.17	40Ar/39Ar	12.5	0.3	Turner et al. (1996)
14	Hehuahu	Songpan-Ganzi	36	88.17	40Ar/39Ar	12.9	0.2	Turner et al. (1996)
14	Hehuahu	Songpan-Ganzi	36	88.17	40Ar/39Ar	12.9	0.4	Turner et al. (1996)
14	Hehuahu	Songpan-Ganzi	36	88.17	40Ar/39Ar	18.5	0.6	Turner et al. (1996)
15	Jingyuhu	Songpan-Ganzi	36.47	89.75	40Ar/39Ar	12.9	0.4	Turner et al. (1996)	12.95	0.0707107
15	Jingyuhu	Songpan-Ganzi	36.47	89.75	40Ar/39Ar	13	0.4	Turner et al. (1996)
16	Yaqian	Lhasa	30.97	86.44	40Ar/39Ar	13.4	0.2	Zhao et al. (2006)	13.7	0.355903
16	Yaqian	Lhasa	30.97	86.44	40Ar/39Ar	13.7	0.2	Zhao et al. (2006)
16	Yaqian	Lhasa	30.97	86.44	40Ar/39Ar	14.2	0.3	Zhao et al. (2006)
16	Yaqian	Lhasa	30.97	86.44	40Ar/39Ar	13.5	0.2	Zhao et al. (2006)
17	Pabbai	Lhasa	29.32	87	40Ar/39Ar	18.3	2.7	Williams et al. (2001)	14.8	2.34521
17	Pabbai	Lhasa	29.32	87	40Ar/39Ar	13.8	3.5	Williams et al. (2001)
17	Pabbai	Lhasa	29.32	87	40Ar/39Ar	13.8	0.3	Williams et al. (2001)
17	Pabbai	Lhasa	29.32	87	40Ar/39Ar	13.3	0.8	Williams et al. (2001)
18	Mibale	Lhasa	31.31	86.72	K-Ar	19.04	0.97	Guo et al. (2013)	15.2867	3.34989
18	Mibale	Lhasa	31.31	86.72	K-Ar	12.6	0.97	Guo et al. (2013)
18	Mibale	Lhasa	31.31	86.72	K-Ar	14.22	0.68	Guo et al. (2013)
19	Yanghu	Songpan-Ganzi	35.37	84.87	40Ar/39Ar	11.99	0.52	Yang (2011)	15.466	1.75554
19	Yanghu	Songpan-Ganzi	35.37	84.87	40Ar/39Ar	13.77	0.49	Yang (2011)
19	Yanghu	Songpan-Ganzi	35.37	84.87	40Ar/39Ar	14.77	0.62	Yang (2011)
19	Yanghu	Songpan-Ganzi	35.37	84.87	40Ar/39Ar	14.77	0.62	Yang (2011)
19	Yanghu	Songpan-Ganzi	35.37	84.87	40Ar/39Ar	15.79	0.59	Yang (2011)
19	Yanghu	Songpan-Ganzi	35.37	84.87	40Ar/39Ar	15.92	0.58	Yang (2011)
19	Yanghu	Songpan-Ganzi	35.37	84.87	40Ar/39Ar	15.99	0.39	Yang (2011)
19	Yanghu	Songpan-Ganzi	35.37	84.87	40Ar/39Ar	16.5	0.52	Deng (1998)
19	Yanghu	Songpan-Ganzi	35.37	84.87	40Ar/39Ar	16.8	0.2	Lin et al. (2007)
19	Yanghu	Songpan-Ganzi	35.37	84.87	40Ar/39Ar	18.36	1.03	Yang (2011)
20	Zabuye	Lhasa	31.5	84.4	40Ar/39Ar	16.16	0.12	Nomade et al. (2004)	16.0393	0.191651
20	Zabuye	Lhasa	31.5	84.4	40Ar/39Ar	16.02	0.17	Nomade et al. (2004)
20	Zabuye	Lhasa	31.5	84.4	40Ar/39Ar	16.1	0.2	Nomade et al. (2004)
20	Zabuye	Lhasa	31.5	84.4	40Ar/39Ar	16.01	0.12	Nomade et al. (2004)
20	Zabuye	Lhasa	31.5	84.4	40Ar/39Ar	16.11	0.16	Nomade et al. (2004)
20	Zabuye	Lhasa	31.5	84.4	40Ar/39Ar	15.56	0.07	Zhao et al. (2009a)
20	Zabuye	Lhasa	31.5	84.4	40Ar/39Ar	16.23	0.05	Zhao et al. (2009a)
20	Zabuye	Lhasa	31.5	84.4	40Ar/39Ar	16.17	0.04	Zhao et al. (2009a)
20	Zabuye	Lhasa	31.5	84.4	40Ar/39Ar	16.02	0.03	Zhao et al. (2009a)
20	Zabuye	Lhasa	31.5	84.4	40Ar/39Ar	16.19	0.14	Zhao et al. (2009a)
20	Zabuye	Lhasa	31.5	84.4	40Ar/39Ar	16.07	0.03	Zhao et al. (2009a)
20	Zabuye	Lhasa	31.5	84.4	40Ar/39Ar	16.21	0.13	Zhao et al. (2009a)
20	Zabuye	Lhasa	31.5	84.4	U-Pb	15.7	0.4	Liu et al. (2014)
20	Zabuye	Lhasa	31.5	84.4	U-Pb	16	0.6	Liu et al. (2014)
21	Hoh Xil Lake	Songpan-Ganzi	35.33	91.17	40Ar/39Ar	16.47	1.22	Wang et al. (2005)	16.47
22	Maiga	Lhasa	30.82	84.43	40Ar/39Ar	17.4	0.1	Ding et al. (2006)	16.6967	0.656531
22	Maiga	Lhasa	30.82	84.43	40Ar/39Ar	16.1	0.12	Mo et al. 2006
22	Maiga	Lhasa	30.82	84.43	40Ar/39Ar	16.59	0.13	Mo et al. 2006
23	Sailipu	Lhasa	31.35	82.75	40Ar/39Ar	15.47	0.3	Sun et al. (2007)	17.2271	1.05546
23	Sailipu	Lhasa	31.35	82.75	U-Pb	17.01	3.99	Sun et al. (2008)
23	Sailipu	Lhasa	31.35	82.75	U-Pb	16.28	0.95	Sun et al. (2008)
23	Sailipu	Lhasa	31.35	82.75	U-Pb	17.67	0.33	Sun et al. (2008)
23	Sailipu	Lhasa	31.35	82.75	40Ar/39Ar	17.58	0.19	Wang et al. (2008a)
23	Sailipu	Lhasa	31.35	82.75	40Ar/39Ar	18.48	0.34	Chen et al. (2012)
23	Sailipu	Lhasa	31.35	82.75	U-Pb	18.1	0.6	Liu et al. (2014)
24	Garwa	Lhasa	31.1	86.5	40Ar/39Ar	22.9	0.7	Ding et al. (2003)	20.35	3.60624
24	Garwa	Lhasa	31.1	86.5	40Ar/39Ar	17.8	0.3	Ding et al. (2003)
25	Konglongxiang	Lhasa	30.1	86	40Ar/39Ar	21.38	0.11	Chen et al. (2010)	21.34	0.0565685
25	Konglongxiang	Lhasa	30.1	86	40Ar/39Ar	21.3	0.15	Chen et al. (2010)
26	Xungba	Lhasa	32	81.9	40Ar/39Ar	18.1	0.3	Miller et al. (1999)	22.2167	2.04532
26	Xungba	Lhasa	32	81.9	Rb-Sr	18.3	0.4	Miller et al. (1999)
26	Xungba	Lhasa	32	81.9	40Ar/39Ar	21	0.4	Miller et al. (1999)
26	Xungba	Lhasa	32	81.9	40Ar/39Ar	23	0.3	Miller et al. (1999)
26	Xungba	Lhasa	32	81.9	Rb-Sr	22.4	0.3	Miller et al. (1999)
26	Xungba	Lhasa	32	81.9	40Ar/39Ar	22.8	0.2	Miller et al. (1999)
26	Xungba	Lhasa	32	81.9	U-Pb	24.1	0.3	Liu et al. (2011)
26	Xungba	Lhasa	32	81.9	U-Pb	23.3	0.4	Liu et al. (2011)
26	Xungba	Lhasa	32	81.9	U-Pb	23.9	0.6	Liu et al. (2011)
26	Xungba	Lhasa	32	81.9	U-Pb	23.2	0.4	Liu et al. (2014)
26	Xungba	Lhasa	32	81.9	U-Pb	23.8	1	Liu et al. (2014)
26	Xungba	Lhasa	32	81.9	U-Pb	22.7	1.3	Liu et al. (2014)
27	Shiquanhe	Lhasa	32.5	80.2	40Ar/39Ar	22.6	0.1	Kapp et al. (2003)	22.525	1.15289
27	Shiquanhe	Lhasa	32.5	80.2	40Ar/39Ar	21.2	0.6	Williams et al. (2004)
27	Shiquanhe	Lhasa	32.5	80.2	40Ar/39Ar	22.3	4.7	Williams et al. (2004)
27	Shiquanhe	Lhasa	32.5	80.2	40Ar/39Ar	24	1	Williams et al. (2004)
28	Bongba	Lhasa	32.2	81.25	40Ar/39Ar	23.3	0.2	Miller et al. (1999)	24.35	1.48492
28	Bongba	Lhasa	32.2	81.25	40Ar/39Ar	25.4	0.2	Miller et al. (1999)
29	Bamaoqiongzong	Qiangtang	34.77	87.18	40Ar/39Ar	29.3	0.6	Xia et al. (2006)	28.67	2.72522
29	Bamaoqiongzong	Qiangtang	34.77	87.18	40Ar/39Ar	28.9	0.6	Xia et al. (2006)
29	Bamaoqiongzong	Qiangtang	34.77	87.18	40Ar/39Ar	26.2	0.5	Xia et al. (2006)
29	Bamaoqiongzong	Qiangtang	34.77	87.18	40Ar/39Ar	24.4	0.5	Xia et al. (2006)
29	Bamaoqiongzong	Qiangtang	34.77	87.18	40Ar/39Ar	26.7	0.5	Xia et al. (2006)
29	Bamaoqiongzong	Qiangtang	34.77	87.18	40Ar/39Ar	28.9	0.6	Xia et al. (2006)
29	Bamaoqiongzong	Qiangtang	34.77	87.18	40Ar/39Ar	29.5	0.6	Xia et al. (2006)
29	Bamaoqiongzong	Qiangtang	34.77	87.18	40Ar/39Ar	30.2	0.6	Xia et al. (2006)
29	Bamaoqiongzong	Qiangtang	34.79	87.12	40Ar/39Ar	33.93	0.52	Li et al. (2005)
30	Gemucuo	Qiangtang	33.99	85.5	40Ar/39Ar	30.6	0.4	Zhai et al. (2009)	30.1333	0.416333
30	Gemucuo	Qiangtang	33.91	85.73	40Ar/39Ar	30	0.2	Zhai et al. (2009)
30	Gemucuo	Qiangtang	33.94	86.56	40Ar/39Ar	29.8	0.3	Zhai et al. (2009)
31	Zougouyouchacuo	Qiangtang	33.14	84.93	U-Pb	34.64	0.55	Liu et al. (2009)	32.57	2.92742
31	Zougouyouchacuo	Qiangtang	33.12	85.11	40Ar/39Ar	30.5	0.6	Li et al. (2006)
32	Nadingcuo	Qiangtang	32.61	85.4	40Ar/39Ar	36.2	0.1	Ding et al. (2007)	35.409	0.656767
32	Nadingcuo	Qiangtang	32.61	85.4	40Ar/39Ar	35.5	1.9	Ding et al. (2007)
32	Nadingcuo	Qiangtang	32.61	85.4	40Ar/39Ar	36.1	0.1	Ding et al. (2007)
32	Nadingcuo	Qiangtang	32.61	85.4	40Ar/39Ar	35.9	0.3	Ding et al. (2007)
32	Nadingcuo	Qiangtang	32.61	85.4	40Ar/39Ar	35.2	4.4	Ding et al. (2007)
32	Nadingcuo	Qiangtang	32.61	85.4	40Ar/39Ar	36.1	0.2	Ding et al. (2007)
32	Nadingcuo	Qiangtang	32.83	85.47	U-Pb	35.03	0.54	Liu et al. (2009)
32	Nadingcuo	Qiangtang	32.78	85.52	U-Pb	34.24	0.78	Wang et al. (2010)
32	Nadingcuo	Qiangtang	32.78	85.52	40Ar/39Ar	34.9	0.2	Wang et al. (2010)
32	Nadingcuo	Qiangtang	32.78	85.52	40Ar/39Ar	34.92	0.32	Wang et al. (2010)
33	Chibuzhangcuo	Qiangtang	33.56	90.13	40Ar/39Ar	32.5	3.5	Zhao et al. (2007)	35.425	4.10477
33	Chibuzhangcuo	Qiangtang	33.56	90.13	40Ar/39Ar	37.6	3.8	Zhao et al. (2007)
33	Chibuzhangcuo	Qiangtang	33.56	90.13	40Ar/39Ar	31.5	3.8	Zhao et al. (2007)
33	Chibuzhangcuo	Qiangtang	33.56	90.13	40Ar/39Ar	40.1	4	Zhao et al. (2007)
34	Nangqian	Qiangtang	32.17	96.5	40Ar/39Ar	38.7	4.9	Yang and Wang. (1988)	37.137	1.40004
34	Nangqian	Qiangtang	32.17	96.5	40Ar/39Ar	37.6	1.6	Yang and Wang. (1988)
34	Nangqian	Qiangtang	32.17	96.5	40Ar/39Ar	36.9	0.1	Zhu et al. (2006)
34	Nangqian	Qiangtang	32.17	96.5	40Ar/39Ar	37.5	0.2	Zhu et al. (2006)
34	Nangqian	Qiangtang	32.17	96.5	40Ar/39Ar	37.2	0.1	Zhu et al. (2006)
34	Nangqian	Qiangtang	32.17	96.5	40Ar/39Ar	37.6	0.1	Zhu et al. (2006)
34	Nangqian	Qiangtang	32.17	96.5	40Ar/39Ar	38	0.2	Zhu et al. (2006)
34	Nangqian	Qiangtang	32.17	96.5	40Ar/39Ar	37.8	0.1	Zhu et al. (2006)
34	Nangqian	Qiangtang	32.17	96.5	40Ar/39Ar	37.6	0.1	Zhu et al. (2006)
34	Nangqian	Qiangtang	32.17	96.5	40Ar/39Ar	38.2	0.2	Zhu et al. (2006)
34	Nangqian	Qiangtang	32.17	96.5	40Ar/39Ar	37.8	0.1	Zhu et al. (2006)
34	Nangqian	Qiangtang	32.17	96.5	40Ar/39Ar	37.3	0.1	Zhu et al. (2006)
34	Nangqian	Qiangtang	32.17	96.5	40Ar/39Ar	38.3	0.2	Zhu et al. (2006)
34	Nangqian	Qiangtang	32.17	96.5	40Ar/39Ar	37.7	0.1	Zhu et al. (2006)
34	Nangqian	Qiangtang	32.17	96.5	40Ar/39Ar	36.7	0.1	Zhu et al. (2006)
34	Nangqian	Qiangtang	32.17	96.5	40Ar/39Ar	37.5	0.2	Zhu et al. (2006)
34	Nangqian	Qiangtang	32.17	96.5	40Ar/39Ar	37.1	0.1	Zhu et al. (2006)
34	Nangqian	Qiangtang	32.17	96.5	40Ar/39Ar	37.4	0.2	Zhu et al. (2006)
34	Nangqian	Qiangtang	32.17	96.5	40Ar/39Ar	37.9	0.2	Zhu et al. (2006)
34	Nangqian	Qiangtang	32.17	96.5	40Ar/39Ar	37.5	0.1	Zhu et al. (2006)
34	Nangqian	Qiangtang	32.17	96.5	40Ar/39Ar	37.3	0.1	Zhu et al. (2006)
34	Nangqian	Qiangtang	32.17	96.5	40Ar/39Ar	38.2	0.2	Zhu et al. (2006)
34	Nangqian	Qiangtang	32.17	96.5	40Ar/39Ar	37.5	0.1	Zhu et al. (2006)
34	Nangqian	Qiangtang	32.17	96.5	40Ar/39Ar	37.4	0.1	Zhu et al. (2006)
34	Nangqian	Qiangtang	32.17	96.5	40Ar/39Ar	37.9	0.2	Zhu et al. (2006)
34	Nangqian	Qiangtang	32.17	96.5	40Ar/39Ar	37.6	0.1	Zhu et al. (2006)
34	Nangqian	Qiangtang	32.17	96.5	40Ar/39Ar	37.4	0.1	Zhu et al. (2006)
34	Nangqian	Qiangtang	32.17	96.5	40Ar/39Ar	38.2	0.2	Zhu et al. (2006)
34	Nangqian	Qiangtang	32.17	96.5	40Ar/39Ar	37.7	0.1	Zhu et al. (2006)
34	Nangqian	Qiangtang	32.17	96.5	40Ar/39Ar	37	0.2	Spurlin et al. (2005)
34	Nangqian	Qiangtang	32.17	96.5	40Ar/39Ar	36.7	0.1	Spurlin et al. (2005)
34	Nangqian	Qiangtang	32.17	96.5	40Ar/39Ar	37.2	0.1	Spurlin et al. (2005)
34	Nangqian	Qiangtang	32.17	96.5	40Ar/39Ar	37.3	0.2	Spurlin et al. (2005)
34	Nangqian	Qiangtang	32.17	96.5	U-Pb	36	3	Spurlin et al. (2005)
34	Nangqian	Qiangtang	32.17	96.5	40Ar/39Ar	37.3	0.3	Spurlin et al. (2005)
34	Nangqian	Qiangtang	32.17	96.5	40Ar/39Ar	37.4	0.1	Spurlin et al. (2005)
34	Nangqian	Qiangtang	32.17	96.5	40Ar/39Ar	37.6	0.1	Spurlin et al. (2005)
34	Nangqian	Qiangtang	32.17	96.5	40Ar/39Ar	37.7	0.2	Spurlin et al. (2005)
34	Nangqian	Qiangtang	32.17	96.5	40Ar/39Ar	37.7	0.2	Spurlin et al. (2005)
34	Nangqian	Qiangtang	32.17	96.5	40Ar/39Ar	37.7	0.2	Spurlin et al. (2005)
34	Nangqian	Qiangtang	32.17	96.5	40Ar/39Ar	37.8	0.1	Spurlin et al. (2005)
34	Nangqian	Qiangtang	32.17	96.5	40Ar/39Ar	37.6	0.1	Spurlin et al. (2005)
34	Nangqian	Qiangtang	32.17	96.5	40Ar/39Ar	38.2	0.1	Spurlin et al. (2005)
34	Nangqian	Qiangtang	32.17	96.5	40Ar/39Ar	33.4	0.3	Wang et al. (2001)
34	Nangqian	Qiangtang	32.17	96.5	40Ar/39Ar	33.1	0.2	Wang et al. (2001)
34	Nangqian	Qiangtang	32.17	96.5	40Ar/39Ar	32.9	0.2	Wang et al. (2001)
34	Nangqian	Qiangtang	32.17	96.5	40Ar/39Ar	32.9	0.2	Wang et al. (2001)
34	Nangqian	Qiangtang	32.17	96.5	40Ar/39Ar	39	2.9	Wang et al. (2001)
34	Nangqian	Qiangtang	32.17	96.5	40Ar/39Ar	39	0.3	Wang et al. (2001)
34	Nangqian	Qiangtang	32.17	96.5	40Ar/39Ar	38	0.4	Wang et al. (2001)
34	Nangqian	Qiangtang	32.17	96.5	40Ar/39Ar	37.2	0.7	Wang et al. (2001)
34	Nangqian	Qiangtang	32.17	96.5	U-Pb	34.9	1.2	Yuan et al. (2013)
34	Nangqian	Qiangtang	32.17	96.5	U-Pb	35	1.1	Yuan et al. (2013)
34	Nangqian	Qiangtang	32.17	96.5	U-Pb	35.3	0.5	Yuan et al. (2013)
35	Bilongcuo	Qiangtang	32.92	88.87	K-Ar	38.3	3.3	Lai et al. (2006)	38.3
36	Duogecuoren	Qiangtang	34.47	88.75	40Ar/39Ar	39.7	0.72	Chi et al. (1999)	39	1.21244
36	Duogecuoren	Qiangtang	34.47	88.75	40Ar/39Ar	39.7	0.64	Chi et al. (1999)
36	Duogecuoren	Qiangtang	34.47	88.75	40Ar/39Ar	37.6	0.16	Wang et al. (2008b)
37	Zhentouya	Qiangtang	34.54	90.23	40Ar/39Ar	38.6	0.5	Lippert et al. (2011)	39.4333	1.48952
37	Zhentouya	Qiangtang	34.54	90.23	40Ar/39Ar	38.4	0.5	Lippert et al. (2011)
37	Zhentouya	Qiangtang	34.54	90.23	40Ar/39Ar	38.4	0.5	Lippert et al. (2011)
37	Zhentouya	Qiangtang	34.54	90.23	40Ar/39Ar	42	0.5	Lippert et al. (2011)
37	Zhentouya	Qiangtang	34.54	90.23	40Ar/39Ar	40.5	0.5	Lippert et al. (2011)
37	Zhentouya	Qiangtang	34.54	90.23	40Ar/39Ar	38.7	0.9	Lippert et al. (2011)
38	Bandaohu	Qiangtang	34.23	88.43	U-Pb	40.18	0.39	Wang et al. (2008b)	40.18
39	Zuerkenwulashan	Qiangtang	34.55	90.19	40Ar/39Ar	41	1.26	Lin et al. (2003)	40.9543	2.32989
39	Zuerkenwulashan	Qiangtang	34.55	90.19	40Ar/39Ar	40.82	0.97	Lin et al. (2003)
39	Zuerkenwulashan	Qiangtang	34.55	90.19	40Ar/39Ar	43.5	5.1	Lin et al. (2003)
39	Zuerkenwulashan	Qiangtang	34.08	90.74	40Ar/39Ar	40.91	1.18	Lin et al. (2003)
39	Zuerkenwulashan	Qiangtang	34.08	90.74	40Ar/39Ar	40.9	4.5	Lin et al. (2003)
39	Zuerkenwulashan	Qiangtang	34.08	90.74	40Ar/39Ar	39.79	1.45	Lin et al. (2003)
39	Zuerkenwulashan	Qiangtang	34.08	90.74	40Ar/39Ar	44.6	2.5	Lin et al. (2003)
39	Zuerkenwulashan	Qiangtang	34.41	90.64	40Ar/39Ar	39	2.06	Lin et al. (2003)
39	Zuerkenwulashan	Qiangtang	34.41	90.64	40Ar/39Ar	40.2	2.2	Lin et al. (2003)
39	Zuerkenwulashan	Qiangtang	34.34	90.8	40Ar/39Ar	41.5	2.45	Lin et al. (2003)
39	Zuerkenwulashan	Qiangtang	34.11	90.07	40Ar/39Ar	42	1.31	Lin et al. (2003)
39	Zuerkenwulashan	Qiangtang	34.11	90.07	40Ar/39Ar	43.2	2.2	Lin et al. (2003)
39	Zuerkenwulashan	Qiangtang	34.55	90.19	40Ar/39Ar	40.5	1.68	Lin et al. (2003)
39	Zuerkenwulashan	Qiangtang	34.41	90.64	40Ar/39Ar	39.4	0.79	Lin et al. (2003)
39	Zuerkenwulashan	Qiangtang	34.41	90.64	40Ar/39Ar	40.1	0.94	Lin et al. (2003)
39	Zuerkenwulashan	Qiangtang	34.41	90.64	40Ar/39Ar	41.07	0.8	Lin et al. (2003)
39	Zuerkenwulashan	Qiangtang	34.41	90.64	40Ar/39Ar	41.2	2.8	Lin et al. (2003)
39	Zuerkenwulashan	Qiangtang	34.41	90.64	40Ar/39Ar	46.8	0.9	Lin (2003)
39	Zuerkenwulashan	Qiangtang	34.41	90.64	40Ar/39Ar	35.8	1.7	Lin (2003)
39	Zuerkenwulashan	Qiangtang	34.41	90.64	40Ar/39Ar	37.5	0.8	Zhao et al. (2007)
39	Zuerkenwulashan	Qiangtang	34.41	90.64	U-Pb	40.25	0.15	Lai and Qin. (2013)
40	Luanqingshan	Qiangtang	34.48	88.05	40Ar/39Ar	41.5	0.4	Wang et al. (2008b)	41.9538	0.546389
40	Luanqingshan	Qiangtang	34.48	88.05	40Ar/39Ar	41.9	0.7	Wang et al. (2008b)
40	Luanqingshan	Qiangtang	34.48	88.05	40Ar/39Ar	41.7	0.5	Wang et al. (2008b)
40	Luanqingshan	Qiangtang	34.48	88.05	40Ar/39Ar	42.1	0.7	Wang et al. (2008b)
40	Luanqingshan	Qiangtang	34.48	88.05	40Ar/39Ar	41.5	1.1	Wang et al. (2008b)
40	Luanqingshan	Qiangtang	34.48	88.05	40Ar/39Ar	41.5	0.4	Wang et al. (2008b)
40	Luanqingshan	Qiangtang	34.56	88.08	40Ar/39Ar	42.38	0.28	Wang et al. (2008b)
40	Luanqingshan	Qiangtang	34.56	88.08	40Ar/39Ar	43.05	0.24	Wang et al. (2008b)
41	Dongyuehu	Qiangtang	34.21	89.32	U-Pb	44.3	1.8	Dong et al. (2008)	42.5922	1.10331
41	Dongyuehu	Qiangtang	34.21	89.32	U-Pb	44.3	1.8	Wang et al. (2008b)
41	Dongyuehu	Qiangtang	34.27	89.33	40Ar/39Ar	42.2	0.3	Wang et al. (2008b)
41	Dongyuehu	Qiangtang	34.27	89.33	40Ar/39Ar	41.9	0.3	Wang et al. (2008b)
41	Dongyuehu	Qiangtang	34.27	89.33	40Ar/39Ar	41.6	0.3	Wang et al. (2008b)
41	Dongyuehu	Qiangtang	34.27	89.33	40Ar/39Ar	41.9	0.3	Wang et al. (2008b)
41	Dongyuehu	Qiangtang	34.27	89.33	40Ar/39Ar	41.8	0.3	Wang et al. (2008b)
41	Dongyuehu	Qiangtang	34.27	89.33	40Ar/39Ar	41.9	0.3	Wang et al. (2008b)
41	Dongyuehu	Qiangtang	34.33	89.19	40Ar/39Ar	43.43	0.22	Wang et al. (2008b)
42	Yuejinla	Qiangtang	34.04	88.7	40Ar/39Ar	42	0.3	Wang et al. (2008b)	42.8357	1.46928
42	Yuejinla	Qiangtang	34.04	88.7	40Ar/39Ar	41.5	0.3	Wang et al. (2008b)
42	Yuejinla	Qiangtang	34.04	88.7	40Ar/39Ar	41.6	0.3	Wang et al. (2008b)
42	Yuejinla	Qiangtang	34.04	88.7	40Ar/39Ar	42.5	0.4	Wang et al. (2008b)
42	Yuejinla	Qiangtang	34.04	88.7	40Ar/39Ar	42.9	0.3	Wang et al. (2008b)
42	Yuejinla	Qiangtang	34.04	88.7	40Ar/39Ar	43.66	0.14	Wang et al. (2008b)
42	Yuejinla	Qiangtang	33.96	88.7	40Ar/39Ar	45.69	0.16	Wang et al. (2008b)
43	Meiriqiecuo	Qiangtang	33.67	89.61	40Ar/39Ar	43.35	0.22	Chen et al. (2013)	43.315	0.137235
43	Meiriqiecuo	Qiangtang	33.67	89.61	40Ar/39Ar	43.46	0.18	Chen et al. (2013)
43	Meiriqiecuo	Qiangtang	33.67	89.61	40Ar/39Ar	43.32	0.41	Chen et al. (2013)
43	Meiriqiecuo	Qiangtang	33.67	89.61	40Ar/39Ar	43.13	0.39	Chen et al. (2013)
44	Hongshanhu	Qiangtang	34.75	79.63	40Ar/39Ar	44	2.1	Deng (1998)	44
45	Bangdacuo	Qiangtang	35.08	81.5	40Ar/39Ar	53.5	1.2	Yang (2011)	49.8667	3.14696
45	Bangdacuo	Qiangtang	35.08	81.5	40Ar/39Ar	48	5.6	Yang (2011)
45	Bangdacuo	Qiangtang	35.08	81.5	40Ar/39Ar	48.1	9.3	Yang (2011)
46	Panduo	Lhasa	30.1	91.28	U-Pb	49.7	0.8	Liu et al. (2018)	49.7
47	Linzhou	Lhasa	29.98	91.17	40Ar/39Ar	52.9	0.4	Yue and Ding (2006)	52.9
48	Dajiacuo	Lhasa	30.23	85.32	40Ar/39Ar	53.9	1	Lee et al. (2009)	53.9
49	Linzhou	Lhasa	29.97	91.15	U-Pb	55.37	0.45	Zhu et al. (2015)	55.37
50	Linzhou	Lhasa	29.98	91.19	U-Pb	58.3	1.3	Zhu et al. (2015)	58.3
51	Linzhou	Lhasa	29.96	91.14	40Ar/39Ar	60.43	0.71	Dong (2002)	60.43
52	Linzhou	Lhasa	29.95	91.2	U-Pb	62.1	0.7	Yan et al. (2019)	61.5	0.848528
52	Linzhou	Lhasa	29.94	91.1	U-Pb	60.9	0.4	Yan et al. (2019)
53	Linzhou	Lhasa	29.95	91.19	40Ar/39Ar	62.5	1.1	Lee et al. (2007)	62.5
54	Linzhou	Lhasa	29.95	91.2	40Ar/39Ar	63.89	0.41	Dong (2002)	63.89
55	Linzhou	Lhasa	29.95	91.2	40Ar/39Ar	64.47	0.41	Mo et al. (2003)	64.47
TL: thermoluminescence.
We have checked the data quality and compared the ages from the different methods (e.g. 40Ar/39Ar, K-Ar, zircon U-Pb) in order to further determine their ages. We do not collect the geochronological data from K-Ar dating method in previous studies if the samples have shown the corresponding age from 40Ar/39Ar and zircon U-Pb dating methods. We do not compile some geochronological data if the anal…
References
Arnaud, N. O., Vidal, Ph., Tapponnier, P., Matte, Ph. & Deng, W. M. The high K2O volcanism of northwestern Tibet: Geochemistry and tectonic implications. Earth and Planetary Science Letters 111, 351-367 (1992).
Bao, S., Xiao, X. C. & Su, L. Geochemical characteristics of the potassic volcanic in the northwestern Tibet Plateau and its implications. Acta Geol. Sin. 80, 1578–1587 (2006) (in Chinese with English abstract).
Chen, J. L., Xu, J. F., Wang, B. D. & Kang, Z. Q. Cenozoic Mg–rich potassic rocks in the Tibetan Plateau: Geochemical variations, heterogeneity of subcontinental lithospheric mantle and tectonic implications. J. Asian Earth Sci. 53, 115–130 (2012).
Chen, J. L., Xu, J. F., Wang, B. D., Kang, Z. Q. & Jie, L. Origin of Cenozoic alkaline potassic volcanic rocks at Konglong Xiang, Lhasa terrane, Tibetan Plateau: Products of partial melting of a mafic lower–crustal source?. Chem. Geol. 273, 286–299 (2010).
Chen, J., Wu, J., Xu, J., Dong, Y., Wang, B. & Kang, Z. Geochemistry of Eocene high–Mg# adakitic rocks in the northern Qiangtang terrane, central Tibet: Implications for early uplift of the plateau. Geol. Soc. Am. Bull. 125, 1800–1819 (2013).
Chi, X. G., Li, C., Jin, W., Liu, S. & Yang, R. H. Spatial-temporal evolution of Cenozoic volcanism and uplifting in North Tibet. Geol. Rev. 45, 978–985 (1999) (in Chinese with English abstract).
Cooper, K. M., Reid, M. R., Dunbar, N. & McIntosh, W. Origin of mafic magmas beneath northwestern Tibet: Constraints from 230Th–238U disequilibria. Geochem. Geophys. Geosyst. 3, 1065 (2002).
Deng, W.M. A preliminary study on the basic-ultra basic rocks of the Karakoram-western Kunlun Mountains. J. Natu. Res. 4, 204–211 (1989) (in Chinese with English abstract).
Deng, W.M. Cenozoic Intraplate Volcanic Rocks in the Northern Qinghai–Xizang (Tibetan) Plateau. Beijing: Geological Publishing House (1998) (in Chinese with English abstract).
Deng, W.M. Geology, geochemistry and ages of the shoshonitic lavas in the central Kunlun orogenic belt. Sci. Geol. Sin. 3, 201–213 (1991) (in Chinese with English abstract).
Ding, L., Kapp,, Yue, Y. & Lai, Q. Post-collisional calc-alkaline lavas and xenoliths from the southern Qiangtang terrane, central Tibet. Earth Planet. Sci. Lett. 254, 28–38 (2007).
Ding, L., Kapp,, Zhong, D. & Deng, W. Cenozoic volcanism in Tibet: evidence for a transition from oceanic to continental subduction. J. Petrol. 44, 1833–1865 (2003).
Ding, L., Yue, Y., Cai, F., Xu, X., Zhang, Q. & Lai, Q. 40Ar/39Ar geochronology, geochemical and Sr–Nd–O isotopic characteristics of the high-Mg ultrapotassic rocks in Lhasa block of Tibet: Implications in the onset time and depth of NS-striking rift system. Acta Geol. Sin. 80, 1252–1261 (2006) (in Chinese with English abstract).
Dong G. C. Linzizong volcanic rocks in Linzhou volcanic basin, Tibet: implications for India-Eurasia collision process. Ph. D. dissertation. Beijing: China University of Geosciences (2002) (in Chinese with English abstract).
Dong, Y., Wang, Q., Xu, J. & Zi, F. Dongyue Lake adakitic volcanic rocks with high Mg# in north Qiangtang block: Petrogenesis and its tectonic implication. Acta Petrol. Sin. 24, 291–302 (2008) (in Chinese with English abstract).
Guo, Z.F., Wilson, M., Liu, J.Q. & Mao, Q. Post-collisional, potassic and ultrapotassic magmatism of the northern Tibetan Plateau: constraints on characteristics of the mantle source, geodynamic setting and uplift mechanisms. J. Petrol. 47, 1177–1220 (2006).
Guo, Z.F., Wilson, M., Zhang, M.L., Cheng, Z.H. & Zhang, L.H. Post-collisional, K-rich mafic magmatism in south Tibet: constraints on Indian slab-to-wedge transport processes and plateau uplift. Contrib. Mineral. Petrol. 165, 1311–1340 (2013).
Kapp,, Murphy, M.A., Yin, A., Harrison, T.M., Ding, L. & Guo, J. Mesozoic and Cenozoic tectonic evolution of the Shiquanhe area of western Tibet. Tectonics 22, 1029 (2003).
Lai, S. C. & Qin, J. F. Adakitic rocks derived from the partial melting of subducted continental crust: Evidence from the Eocene volcanic rocks in the northern Qiangtang block. Gondwana Res. 23, 812–824 (2013).
Lai, S. C., Qin, J. F., Li, Y. F. & Liu, X. Cenozoic volcanic rocks in the Belog Co area, Qiangtang, northern Tibet, China: Petrochemical evidence for partial melting of the mantle-crust transition zone. Geological Bulletin of China 25 (1-2), 64-69 (2006) (in Chinese with English abstract).
Lee H. Y. et al. Eocene Neotethyan slab breakoff in southern Tibet inferred from the Linzizong volcanic record. Tectonophysics 477, 20-35 (2009).
Lee, H.-Y., Chung, S.-L., Wang, Y., Zhu, D., Yang, J., Song, B., Liu, D. & Wu, F. Age, petrogenesis and geological significance of the Linzizong volcanic successions in the Linzhou Basin, southern Tibet: evidence from zircon U–Pb dates and Hf isotopes. Acta Petrologica Sinica 23, 493–500 (2007).
Li, C., Huang, X.P., Mou, S.Y. & Chi, X.G. Age dating of the Zougouyouchacuo volcanic rocks and age determination of the Kangtog formation in southern Qiangtang, northern Tibet, China. Geol. Bull. China 25, 226–228 (2006) (in Chinese with English abstract).
Li, D. Tectonic Deformation on the Northwestern Margin of Tibetan Plateau During Pliocene–Pleistocene and Uplift of the Tibetan Plateau. PhD Thesis, Institute of Geology Chinese Academy of the Geological Science, Beijing (2008) (in Chinese with English abstract).
Li, Y., Mo, X., Ma, R, Yin, H.S. Tao, X.F. & Liu, D.Z. Petrology and ages of the Cenozoic volcanic rocks in the Huochetoushan, North Tibet, China. J. Chengdu Univ. of Techn. 32, 441–446 (2005) (in Chinese with English abstract).
Lin, J. The Cenozoic high-K calc-alkaline magmatic rocks in the northern Tibetan Plateau: implications of mantle-crust interaction. A PhD thesis of Chengdu University of Technology, Chengdu, China, 1-117 (2003) (in Chinese with English abstract).
Lin, J., Yi, H., Zhou, B., Li, B., Shi, Z. & Huang, J. 40Ar-39Ar isotopic dating and its implication of Cenozoic volcanic rocks from Zuerkengwula Mountain area, northern Tibetan. J. Mineral. Petrol. 23, 31–34 (2003) (in Chinese with English abstract).
Lin, Q., Xia, B. & Zhang, Y. 40Ar-39Ar dating for volcanic rocks from Karakorum-Kunlun Mountains, West China & its geological implications. Chinese J. Geol. 42, 388–394 (2007) (in Chinese with English abstract).
Lippert, C., Zhao, X., Coe, R. S. & Lo, C. H. Palaeomagnetism and 40Ar/39Ar geochronology of upper Palaeogene volcanic rocks from Central Tibet: Implications for the Central Asia inclination anomaly, the palaeolatitude of Tibet and post–50 Ma shortening within Asia. Geophys. J. Int. 184, 131–161 (2011).
Liu, A. L. et al. Origin of the ca. 50 Ma Linzizong shoshonitic volcanic rocks in the eastern Gangdese arc, southern Tibet. Lithos 307, 374-387 (2018).
Liu, D., Zhao, Z., Zhu, D. C., Niu, Y. & Harrison, T. M. Zircon xenocrysts in Tibetan ultrapotassic magmas: Imaging the deep crust through time. Geology 42, 43–46 (2014).
Liu, D., Zhao, Z.D., Zhu, D.C., Wang, Q., Sui, Q.L., Liu, Y.S., Hu, Z.C. & Mo, X.X. The petrogenesis of post-collisional potassic–ultrapotassic rocks in Xungba basin, western Lhasa terrane: constraints from zircon U–Pb geochronology and geochemistry. Acta Petrol. Sin. 27, 2045–2059 (2011) (in Chinese with English abstract).
Liu, J., Chi, X., Zhao, X., Zhao, Z., Dong, C., Li, G. & Zhao, Y. Chronology, geochemistry and tectonic significances of the Cenozoic Zougouyouchacuo and Nadingcuo volcanic rocks in northern Tibetan Plateau. Acta Petrol. Sin. 25, 3259–3274 (2009) (in Chinese with English abstract).
Miller, C., Schuster, R., Klötzli, U., Frank, W. & Purtscheller, F. Post-collisional potassic and ultrapotassic magmatism in SW Tibet: geochemical and Sr–Nd–Pb–O isotopic constraints for mantle source Characteristics and petrogenesis. J. Petrol. 40, 1399–1424 (1999).
Mo, X., Zhao, Z., Deng, J., Dong, G., Zhou, S., Guo, T., Zhang, S. & Wang, L. Response of volcanism to the India–Asia collision. Earth Sci. Front. 10, 135–148 (2003) (in Chinese with English abstract).
Mo, X., Zhao, Z., Deng, J., Flower, M., Yu, X., Luo, Z., Li, Y., Zhou, S., Dong, G. & Zhu, D. Petrology and geochemistry of post-collisional volcanic rocks from the Tibetan plateau: implications for lithosphere heterogeneity and collision-induced asthenospheric mantle flow. In: Post-collisional tectonics and magmatism in the Mediterranean Region and Asia (ed. Dilek, Y. & Pavlides, S.), Geological…
Nomade, S., Renne,R., Mo, X., Zhao, Z. & Zhou, S. Miocene volcanism in the Lhasa block, Tibet: Spatial trends and geodynamic implications. Earth Planet. Sci. Lett. 221, 227–243 (2004).
Pan, Y.B. Preliminary study of the Geomorphology of Keriya River valley on northern margin of west Kunlun Mountains. Master dissertation, Institute of Geology Chinese Academy of the Geological Science, Beijing (2008) (in Chinese with English abstract).
Spurlin, M. S., Yin, A., Horton, B. K., Zhou, J. & Wang, J. Structural evolution of the Yushu–Nangqian region and its relationship to syncollisional igneous activity, east–central Tibet. Geol. Soc. Am. Bull. 117, 1293–1317 (2005).
Sun, C., Zhao, Z., Mo, X., Zhu, D., Dong, G., Zhou, S., Chen, H., Xie, L., Sun, Y. & Yu, F. Enriched mantle source and petrogenesis of Sailipu ultrapotassic rocks in southwestern Tibetan plateau: Constraints from zircon U–Pb geochronology and Hf isotopic compositions. Acta Petrol. Sin. 24, 249–264 (2008) (in Chinese with English abstract).
Sun, C., Zhao, Z., Mo, X., Zhu, D., Dong, G., Zhou, S., Dong, X. & Xie, G. Geochemistry and origin of the Miocene Sailipu ultrapotassic rocks in western Lhasa block, Tibetan plateau. Acta Petrol. Sin. 23, 2715–2726 (2007) (in Chinese with English abstract).
Turner, S., Arnaud, N., Liu, J., Rogers, N., Hawkesworth, C., Harris, N., Kelley, S., Calsteren,V. & Deng, W. Post-collision, Shoshonitic volcanism on the Tibetan Plateau: implications for convective thinning of the lithosphere and the source of ocean island basalts. J. Petrol. 37, 45–71 (1996).
Turner, S., Hawkesworth, C., Liu, J., Rogers, N., Kelley, S. & Van Calsteren, P. Timing of Tibetan uplift constrained by analysis of volcanic rocks. Nature 364, 50–54 (1993).
Wan, Y.S., Luo, Z.H. & Li, L. 3.8Ma: SHRIMP U-Pb zircon dating of the younger alkali basalt in the Qinghai-Xizang Plateau. Geochimica. 33, 442–446 (2004) (in Chinese with English abstract).
Wang, B., Chen, J., Xu, J., Wang, L., Zeng, Q. & Dong, Y. Chronology and geochemistry of the Nadingcuo volcanic rocks in the southern Qiangtang region of the Tibetan Plateau: Partial melting of remnant Ocean Crust along the Bangong–Nujiang Suture. Acta Geol. Sin. 84, 1461–1473 (2010).
Wang, B., Xu, J., Zhang, X., Chen, J., Kang, Z. & Dong, Y. Petrogenesis of Miocene volcanic rocks in the Sailipu area, western Tibetan Plateau: Geochemical and Sr-Nd isotopic constraints. Acta Petrol. Sin. 24, 265–278 (2008a) (in Chinese with English abstract).
Wang, H. Y. & Zhang, C. L. Age and geochemical characteristic of Quaternary volcanic rocks in the northwestern margin of Tibetan Plateau and their significance. Geol. Bull. China 30, 1171–1181 (2011) (in Chinese with English abstract).
Wang, J., Yin, A., Harrison, T., Grove, M., Zhou, J., Zhang, Y. & Xie, G. Thermochronological constraints on the timing of Cenozoic high-potassic magmatism in eastern Tibet. Bull. Mineral. Petrol. Geochem. 20, 231–233 (2001) (in Chinese with English abstract).
Wang, Q., McDermott, F., Xu, J. F., Bellon, H. & Zhu, Y. T. Cenozoic K–rich adakitic volcanic rocks in the Hohxil area, northern Tibet: Lower–crustal melting in an intracontinental setting. Geology 33, 465–468 (2005).
Wang, Q., Wyman, D.A., Xu, J., Dong, Y., Vasconcelos, M., Pearson, N., Wan, Y., Dong, H., Li, C., Yu, Y., Zhu, T., Feng, X., Zhang, Q., Zi, F. & Chu, Z. Eocene melting of subducting continental crust and early uplifting of central Tibet: Evidence from central-western Qiangtang high–K calc–alkaline andesites, dacites and rhyolites. Earth Planet. Sci. Lett. 272, 158–171 (2008b).
Williams, H., Turner, S., Kelley, S. & Harris, N. Age and composition of dikes in southern Tibet: new constraints on the timing of east-west extension and its relationship to post-collisional volcanism. Geology 29, 339–342 (2001).
Williams, H.M., Turner, S.P., Pearce, J.A., Kelley, S.P. & Harris, N.B.W. Nature of the source regions for post-collisional, potassic magmatism in southern and northern Tibet from geochemical variations and inverse trace element modeling. J. Petrol. 45, 555–607 (2004).
Wu, C., Yang, J., Li, H., Shi, R. & Men, F. Pyroxenite xenoliths in the volcanic rocks from North Tibet. Acta Geoscientia Sinica 22 (1), 61-66 (2001) (in Chinese with English abstract).
Xia, B., Lin, Q., Zhang, Y. & Deng, W. The types of volcanic rocks for the Bamaoqiongzong, Yongbocuo and Qiangbaqian in the Northern Tibet, the dating of 40Ar/39Ar and its geologic implications. Acta Geol. Sin. 80, 1676–1682 (2006) (in Chinese with English abstract).
Xu, J., Zhao, B., Sindney, H., Cheng, Z. & Zhang, L. Geological features and eruption history of Ashikule volcano clusters in western Kunlun Mountain. Acta Petrol. Sin. 30, 3521-3530 (2014) (in Chinese with English abstract).
Yan H. et al. Arc andesitic rocks derived from partial melts of mélange diapir in subduction zones: evidence from whole‐rock geochemistry and Sr‐Nd‐Mo Isotopes of the Paleogene Linzizong volcanic succession in southern Tibet. J. Geophys. Res. Solid Earth 124, 456-475 (2019).
Yang, D. & Ding, L. Geochronological and geochemistry of the high magnesium and high potassium ultrabasic leucite basanite in northern Tibetan Plateau. Chinese Journal of Geology 48 (2), 449-467 (2013) (in Chinese with English abstract).
Yang, D. The 40Ar/39Ar geochronology and geochemistry research on Cenozoic volcanic rocks of Hoh Xil and Kunlun in the northern Tibetan Plateau. PhD Thesis, Institute of Tibetan Plateau Research, Chinese Academy of Science, Beijing (2011) (in Chinese with English abstract).
Yang, D. X. & Wang, S. The determinations of plateau age by 40Ar-39Ar dating on Cenozoic calcalkalic trachytes of Nangqen basin, Northern transverse Mountains. Contribution to the geology of the Qinghai-Xizang (Tibet) Plateau. 19, 39–44 (1988) (in Chinese with English abstract).
Yuan, Y., Xia, B., Zhang, Y., Xia, L. & Li, H. Geochemistry and zircon U-Pb ages of the potassic alkalic rocks at Nangqian County, Qinghai Province. Geological Journal of China Universities. 19, 611–619 (2013) (in Chinese with English abstract).
Yue Y. H. & Ding L. 40Ar/39Ar Geochronology, geochemical characteristics and genesis of the Linzhou basic dikes, Tibet. Acta Petrol. Sin. 22, 855-866 (2006).
Zhai, Q. G., Li, C., Wang, J. & Chen, W. 40Ar/39Ar dating for Cenozoic potassic volcanic rocks in northern Gemucuo from Qiangtang, northern Tibet, China. Geol. Bull. China 28, 1221–1228 (2009) (in Chinese with English abstract).
Zhao, Z., Li, R., Ji, W., Yi, H., Lin, J. & Zhu, T. The Characteristics of geochemical and its tectonic significance from the adakite of Paleocene volcanic rocks in northern Qiangtang area, Qinghai Tibetan Plateau. Earth Sci. J. China Univ. Geosci. 32, 651–661 (2007) (in Chinese with English abstract).
Zhao, Z., Mo, X., Dilek, Y., Niu, Y., DePaolo, D.J., Robinson,, Zhu, D., Sun, C., Dong, G. & Zhou, S. Geochemical and Sr–Nd–Pb–O isotopic compositions of the post–collisional ultrapotassic magmatism in SW Tibet: petrogenesis and implications for India intra–continental subduction beneath southern Tibet. Lithos 113, 190–212 (2009a).
Zhao, Z., Mo, X., Nomade, S., Renne, P., Zhou, S., Dong, G., Wang, L., Zhu, D. & Liao, Z. Post-collisional ultrapotassic rocks in Lhasa block, Tibetan Plateau: Spatial and temporal distribution and its implications. Acta Petrol. Sin. 22, 787–794 (2006) (in Chinese with English abstract).
Zhao, Z., Mo, X., Zhu, D., Niu, Y., Dong, G., Zhou, S., Liao, Z. & DePaolo, D.J. Petrogenesis and implications of the volcanic rocks in Zabuye salt lake area, western Lhasa terrane, Tibet, China. Geol. Bull. China, 28, 1730–1740 (2009b) (in Chinese with English abstract).
Zhu D. C. et al. Magmatic record of India-Asia collision. Sci. Rep. 5, 14289 (2015).
Zhu, L., Zhang, H., Wang, J., Zhou, J. & Xie, G. 40Ar/39Ar chronology of high-K magmatic rocks in Nangqian Basins at the northern segment of the Jinsha–Red River shear zone (JRRSZ). Geotect. et Metal. 30, 241–247 (2006) (in Chinese with English abstract).
