# Supplementary material for: India-Asia collision as a driver of atmospheric CO2 in the Cenozoic
Source: Nat Commun. 2021 Jun 23;12:3891. doi: 10.1038/s41467-021-23772-y (PMC8222363; doi:10.1038/s41467-021-23772-y)
Supplement: Supplementary file 4 — Supplementary Data 2 [file 41467_2021_23772_MOESM4_ESM.xls]

## Sheet: Data
Supplementary Data 2: Calculated processes and results of CCFM based on the geochemical compositions of the Cenozoic magmatic rocks in the Tibetan Plateau
No.of vlocanic field	Name of volcanic field	Average age of volcanic field (Ma)	Stage	Terrane	Sample no.	Data sources	SiO2	TiO2	Al2O3	Fe2O3	FeO	MnO	MgO	CaO	Na2O	K2O	P2O5	LOI	La	Ce	Pr	Nd	Sm	Eu	Gd	Tb	Dy	Ho	Er	Tm	Yb	Lu	Sc	V	Cr	Co	Ni	Cu	Zn	Ga	Rb	Sr	Y	Zr	Nb	Ba	Hf	Ta	Pb
1	Ashikule	0.33	Stage 3	Songpan-Ganzi	AH607	Guo et al., 2014	47.9	1.9	13.91	10.79		0.18	7.31	9.21	3.53	4.35	0.93	0.82	137.7	312.8	37.2	126.1	18.9	4.73	13.57	1.36	5.84	0.95	2.38	0.32	1.86	0.33	24.2	162.3	171.6	39.4	115.3	35.8	117.4	23.7	98.5	1376	19.4	317	55.9	1675	10.6	3.18	37.4
1	Ashikule	0.33	Stage 3	Songpan-Ganzi	AH605	Guo et al., 2014	46.15	2.39	13.78	11.43		0.16	8.52	8.28	3.49	4.74	1.06	1.57	97.3	174.2	19.5	60.8	13.6	3.37	7.85	0.84	4.79	0.99	2.95	0.41	2.63	0.38	23.7	234.9	205.1	32.8	109.7	37.6	125	21.6	113.2	1528	23.6	289	48.3	2003	8.5	2.64	41.9
1	Ashikule	0.33	Stage 3	Songpan-Ganzi	AH609	Guo et al., 2014	48.12	1.93	14.24	9.61		0.14	6.85	10.21	3.26	4.45	1.19	0.68	95.8	197.4	24.1	86.9	14.6	4.22	11.87	1.59	6.32	1.06	2.29	0.34	1.78	0.31	17.9	136.2	175.9	27.5	93.6	33.1	109.2	18.5	99.6	1406	21.7	351	52.4	1948	9.7	3.32	26.8
1	Ashikule	0.33	Stage 3	Songpan-Ganzi	AH602	Guo et al., 2014	47.11	2.51	14.1	9.99		0.15	8.46	8.68	3.32	4.41	1.25	0.66	116.2	217.8	22.4	86.5	14.9	4.13	11.28	1.37	5.63	0.97	2.48	0.29	1.69	0.26	27.6	157.8	172.3	31.7	98.4	42.5	114.3	20.4	109.2	1390	20.8	324	46.1	1896	11.5	3.56	34.1
1	Ashikule	0.33	Stage 3	Songpan-Ganzi	AH618	Guo et al., 2014	46.73	2.38	13.85	10.23		0.16	8.76	8.43	3.76	4.74	0.96	1.79	105.9	192.6	21.3	73.8	12.3	2.94	9.02	1.08	4.83	0.94	2.45	0.33	1.72	0.24	24.4	215.3	169.8	41.3	104.5	39.7	105.5	21.9	104.5	1471	22.4	305	49.6	2101	10.2	2.69	31.7
1	Ashikule	0.33	Stage 3	Songpan-Ganzi	AH615	Guo et al., 2014	47.4	2.17	14.55	10.37		0.17	9.04	7.27	3.44	4.52	1.06	2.05	103.6	204.2	23.7	92.3	15.1	4.09	12.68	1.57	6.39	1.01	2.56	0.37	1.91	0.35	28.3	190.6	229.5	35.2	113.8	38.3	132.6	21.3	110.6	1428	21.3	326	53.2	2014	8.9	3.93	41
2	Keliya	0.56	Stage 3	Songpan-Ganzi	KY03	Guo et al., 2014	54.71	1.64	14.13	7.58		0.13	5.77	7.32	3.23	4.25	1.24	1.18	103.8	236.4	28.7	90.1	18.3	3.46	13.75	1.41	8.52	1.33	2.82	0.34	2.19	0.26	16.2	151.8	182.5	22.8	132.6	23.9	125.8	21.3	117.4	1820	21.8	525	54.7	1729	14.2	2.1	23.8
2	Keliya	0.56	Stage 3	Songpan-Ganzi	KY02	Guo et al., 2014	52.26	1.83	14.26	8.27		0.12	4.95	9.73	3.36	4.37	0.85	0.46	92.9	187.2	23.4	79.3	18.7	3.16	13.08	1.43	7.27	1.28	2.79	0.37	2.21	0.28	18.9	122.5	343.8	31.3	145.7	34.8	167	23.5	123.9	2167	36.2	476	45.1	2361	7.4	1.25	26.5
2	Keliya	0.56	Stage 3	Songpan-Ganzi	KY06	Guo et al., 2014	56.46	1.15	13.49	8.62		0.14	6.12	4.83	3.04	4.84	1.31	0.75	61.5	136.3	15.6	57.1	10.9	2.27	10.52	1.38	6.58	1.05	2.66	0.34	1.98	0.24	27.5	180.2	367.1	39.4	219.3	51.3	219.2	24.7	103.2	2280	33.4	551	48.7	2854	11.6	2.03	31.8
2	Keliya	0.56	Stage 3	Songpan-Ganzi	KY01	Guo et al., 2014	55.58	1.36	14.53	7.69		0.11	5.68	6.43	3.17	4.51	0.94	0.98	115.2	264.1	31.9	101.4	21.7	4.48	14.17	1.56	7.32	1.16	2.35	0.31	1.77	0.23	17.8	156.4	253	25.6	172.1	27.7	156.5	18.9	81.5	1483	26.9	382	46.9	2516	13.8	2.55	18.9
3	Heishibei	0.59	Stage 3	Songpan-Ganzi	HS041	Guo et al., 2014	53.18	1.68	14.67	9.36		0.15	5.37	7.56	3.64	3.68	0.71	1.14	102.3	189.1	18.4	51.6	10.3	2.24	8.15	1.05	4.78	0.91	2.23	0.31	1.82	0.27	31	153.1	138.2	33.4	87.3	41.8	129.6	21.4	130.5	1246.7	25.6	543.1	46.9	1548.3	11.8	2.36	21
3	Heishibei	0.59	Stage 3	Songpan-Ganzi	HS046	Guo et al., 2014	53.43	1.76	14.34	9.17		0.12	4.74	8.78	3.71	3.26	0.69	1.02	96.7	183.4	19.3	58.2	11.8	2.18	7.38	0.94	4.67	0.85	2.14	0.28	1.71	0.23	16.6	117.4	237.1	32.5	121.6	29.8	96.4	18.5	98.3	849.2	31.9	618.5	34.1	1321.6	10.5	1.94	38.6
3	Heishibei	0.59	Stage 3	Songpan-Ganzi	HS047	Guo et al., 2014	53.33	2.11	14.81	9.5		0.16	5.02	7.58	2.89	3.73	0.87	0.51	118.4	239.2	25.8	69.3	13.2	2.66	8.22	1.01	4.86	0.92	2.21	0.29	1.68	0.22	19.5	124.3	210.6	30.8	183.7	27.5	103.8	19.6	72.6	751.7	27.4	508.2	42.9	1208.6	12.7	2.56	30.9
3	Heishibei	0.59	Stage 3	Songpan-Ganzi	HS028	Guo et al., 2014	54.16	1.64	13.18	9.43		0.14	5.93	7.7	3.69	3.48	0.65	0.77	76.5	126.1	13.5	46.7	9.63	2.04	6.71	0.86	4.65	0.86	1.96	0.28	1.67	0.23	26.7	201.9	395.4	39.1	340.8	36.3	90.7	20.3	89.7	760	24.6	317.1	20.3	1071	8.39	1.47	27.5
4	Pulu	1.3	Stage 3	Songpan-Ganzi	PL53	Guo et al., 2014	50.3	1.79	13.25	9.33		0.12	8.15	8.4	3.45	4.39	0.83	0.75	158.3	317.5	34.6	116.8	19.2	4.97	14.23	1.67	7.43	1.15	2.63	0.32	1.89	0.24	24.3	158.6	395.4	53.5	312.6	36.1	126.8	21.3	86.4	1028	25.6	415	38.4	1382	16.2	1.03	42.6
4	Pulu	1.3	Stage 3	Songpan-Ganzi	PL61	Guo et al., 2014	49.52	1.83	13.43	9.5		0.11	8.1	8.51	3.17	4.89	0.94	1.08	172.8	342.6	35.7	109.5	20.2	5.13	14.66	1.72	7.14	1.02	2.45	0.28	1.66	0.21	25.7	162.3	408.2	51.8	295.3	34.8	131.4	18.6	87.5	1134	27.1	482	36.3	1246	17.9	1.18	47.4
4	Pulu	1.3	Stage 3	Songpan-Ganzi	PL3	Guo et al., 2014	53.79	2.15	15.78	8.43		0.12	4.39	6.73	3.49	4.27	0.85	1.17	124.7	251.3	24.1	81.4	14.6	3.89	8.78	1.23	5.49	0.82	2.18	0.29	1.79	0.27	17.8	114.3	91.6	28.4	97.9	25.3	101.2	25.7	112.6	964	23.3	349	41	1359	10.4	1.26	54.8
4	Pulu	1.3	Stage 3	Songpan-Ganzi	PL18	Guo et al., 2014	51.37	2.05	14.47	8.69		0.13	5.08	9.46	3.61	4.08	1.06	1.35	160.7	312.5	31.8	112.3	18.2	4.25	13.28	1.76	6.35	1.03	2.31	0.32	1.83	0.25	18.2	116.6	251.3	41.7	219.2	26.8	105.3	23.5	93.7	1273	24.8	510	54.9	1161	13.8	2.13	49.5
4	Pulu	1.3	Stage 3	Songpan-Ganzi	PL92	Guo et al., 2014	51.25	1.94	14.36	8.77		0.11	5.19	9.38	3.67	4.29	1.04	1.22	176.2	344.5	36.8	116.9	21.8	4.94	13.27	1.53	5.49	0.96	2.36	0.29	1.78	0.23	20.5	131.4	263.8	38.6	182.5	31.7	98.6	20.4	91.3	1120	27.6	534	51.5	1293	11.6	2.41	50.3
4	Pulu	1.3	Stage 3	Songpan-Ganzi	PL43	Guo et al., 2014	52.63	2.18	15.62	7.84		0.12	4.64	7.41	3.46	4.78	1.32	0.77	113.4	231.1	22.9	78.7	13.2	3.46	9.53	1.21	5.02	0.78	2.13	0.27	1.68	0.26	21.3	103.7	167.2	31.5	136.1	28.9	120.5	24.8	113.8	982	22.9	378	39.5	1341	12.1	1.39	51.2
5	Kangxiwa	3.24	Stage 3	Songpan-Ganzi	KX44	Guo et al., 2014	48.75	1.9	12.76	9.12		0.15	8.83	8.08	2.89	5.71	1.8	0.74	117.8	251.3	30.7	122.5	28.1	6.53	17.2	2.08	8.22	1.34	3.17	0.36	2.19	0.33	23.5	231.7	306.7	32.9	183.5	39.6	156.2	18.3	263.3	1921	28.4	536	37.2	2451	13.2	2.35	27.7
5	Kangxiwa	3.24	Stage 3	Songpan-Ganzi	KX51	Guo et al., 2014	48.62	1.54	13.55	9.3		0.12	8.25	8.91	3.64	4.68	1.39	1.46	132.3	241.6	29	95.4	19.6	4.02	7.31	0.94	4.79	0.88	1.96	0.29	1.98	0.28	30.7	262.3	393.2	40.5	148.3	36.8	201.3	21.1	241.7	1729	32.5	520	27.9	2687	12.6	1.13	23.4
5	Kangxiwa	3.24	Stage 3	Songpan-Ganzi	KX80	Guo et al., 2014	49.47	1.48	13.71	9		0.13	8.29	9.32	2.49	4.86	1.26	1.13	131.8	247.2	31.5	114.7	21.8	5.81	15.26	1.76	7.32	1.1	2.38	0.31	1.89	0.31	28.1	251.4	378.4	38.9	152.8	35.1	208.5	21.6	238.8	1803	33.6	516	28.4	2715	11.8	1.25	27.9
5	Kangxiwa	3.24	Stage 3	Songpan-Ganzi	KX49	Guo et al., 2014	48.52	1.86	12.79	9.15		0.14	8.77	8.56	2.9	5.77	1.54	0.71	115.3	248.6	31.4	125.3	29.3	6.46	17.11	2.03	8.75	1.51	3.25	0.38	1.92	0.24	23.6	250.7	283.1	31.3	173.6	40.8	141.4	19	269.1	1846	31.7	472	40.6	2369	14.1	2.17	30.6
5	Kangxiwa	3.24	Stage 3	Songpan-Ganzi	KX62	Guo et al., 2014	48.55	1.91	12.74	9.23		0.15	8.83	8.52	3.48	5.31	1.28	0.86	136.2	281.5	34.9	121.6	23.8	4.83	12.29	1.45	6.63	1.28	2.69	0.35	1.79	0.3	29.3	254.5	339.7	36.5	168.2	36.4	219.8	22.3	166.4	1783	28.3	418	33.9	2361	12.8	1.26	35.1
6	Dahongliutan	3.72	Stage 3	Songpan-Ganzi	YS74	Guo et al., 2014	51.37	1.44	14.61	8.45		0.13	5.87	7.19	3.73	6.27	0.94	1.37	211.4	409.3	45.6	162.7	27.8	6.48	14.29	1.87	8.23	1.32	2.72	0.35	1.81	0.24	21.3	168.5	172.9	28.4	102.3	28.6	138.3	24.1	247.3	1381	30.5	393	31.8	1964	14.9	1.39	44.9
6	Dahongliutan	3.72	Stage 3	Songpan-Ganzi	YS78	Guo et al., 2014	57.26	1.35	13.05	7.22		0.11	5.69	5.67	3.26	5.18	1.21	1.78	198.5	382.9	40.1	131.3	24.7	5.32	13.15	1.69	7.34	1.13	2.46	0.3	1.69	0.25	23.7	177.1	185	31.9	94.7	25.3	90.2	20.5	231.4	1565	35.8	416	29.4	3210	15.8	1.27	43.6
6	Dahongliutan	3.72	Stage 3	Songpan-Ganzi	YS05	Guo et al., 2014	50.12	1.58	13.87	8.89		0.14	6.13	8.28	2.19	7.23	1.57	0.84	172.7	314.6	32.8	120.3	23.5	5.94	12.21	1.67	7.83	1.26	2.53	0.31	1.79	0.27	25.8	236.2	213.7	36.5	132.1	34.9	207.9	19.4	261.9	1872	27.9	448	37.9	3059	17.3	1.68	51.8
6	Dahongliutan	3.72	Stage 3	Songpan-Ganzi	YS79	Guo et al., 2014	57.03	1.36	14.72	6.54		0.11	4.28	6.38	3.45	5.36	0.77	0.8	232.9	426.4	50.2	171.3	31.4	6.82	15.26	1.79	8.05	1.27	2.43	0.28	1.65	0.23	15.2	139.5	138.6	24.1	89.3	22.7	126.6	18.9	135.9	1329	17.3	329	30.6	2172	28.6	1.55	36.3
6	Dahongliutan	3.72	Stage 3	Songpan-Ganzi	YS07	Guo et al., 2014	57.49	1.42	14.18	6.04		0.12	4.02	6.87	3.21	5.86	0.79	1.43	135.8	277.6	28.2	86.3	15.1	3.43	9.05	1.15	5.23	0.74	1.68	0.23	1.52	0.21	14.9	128.7	163.4	22.6	91.8	20.3	119.7	22.6	127.8	1417	18.4	410	28.5	2823	16.7	1.03	37.5
6	Dahongliutan	3.72	Stage 3	Songpan-Ganzi	DHLT-4	Zhang et al., 2008	51.4	1.7	13.54	4.47	3.07	0.13	6.02	7.32	2.52	6.67	1.49	0.7	163	343	34.1	137	20.4	5.1	12.5	1.71	6.44	0.84	2.23	0.26	1.66	0.22	9.5		167		116				255	2021	25.7	486	32	3113	15	1.2	54
7	Yindingshan	4.16	Stage 3	Songpan-Ganzi	YDSG-05	This Study	40.13	1.37	13.12	9.51		0.16	9.64	11.6	3.15	5.72	1.86	2.43	263.14	567.32	66.27	256.38	31.66	7.34	18.59	1.67	7.48	1.14	2.69	0.31	2.01	0.26	15.26	150.41	155.06	37.24	151.23	33.52	106.75	19.61	125.48	4362.4	30.7	414.5	65.23	4329.7	10.22	3.08	35.61
7	Yindingshan	4.16	Stage 3	Songpan-Ganzi	YDSG-02	This Study	40.07	1.61	12.84	8.86		0.13	10.37	11.53	3.28	5.51	2.43	3.17	257.73	534.15	62.44	241.75	28.52	7.16	18.27	1.71	7.42	1.12	2.65	0.3	1.89	0.25	15.48	155.75	157.7	38.16	155.74	41.56	95.28	18.05	106.13	4508.7	31.28	408.7	67.81	4628.5	10.75	2.97	37.96
7	Yindingshan	4.16	Stage 3	Songpan-Ganzi	YDSG-11	This Study	39.76	1.55	12.91	8.34		0.16	10.97	10.84	2.81	4.95	2.77	3.59	271.85	573.64	67.3	260.49	31.25	7.28	21.08	1.79	7.77	1.19	2.76	0.33	2.01	0.28	18.79	156.23	181.34	40.56	167.04	45.08	99.13	20.29	139.57	4879.6	36.4	438.1	73.59	4516.8	11.28	3.88	46.35
7	Yindingshan	4.16	Stage 3	Songpan-Ganzi	YDSG-07	This Study	43.05	1.42	12.46	9.05		0.15	9.76	11.07	2.94	5.13	1.39	2.1	235.92	496.77	53.14	200.35	24.76	6.12	15.63	1.48	6.89	1.02	2.41	0.28	1.8	0.23	13.61	138.26	160.39	34.83	139.88	34.17	102.46	17.37	110.24	4630.8	33.67	427.4	66.85	4928.3	10.61	3.54	33.76
7	Yindingshan	4.16	Stage 3	Songpan-Ganzi	YDSG-09	This Study	41.51	1.48	12.19	8.81		0.14	10.23	11.44	3.11	5.86	2.15	2.69	249.16	534.85	61.07	231.49	27.32	6.77	18.46	1.65	7.21	1.13	2.52	0.31	1.95	0.25	14.08	146.82	146.75	35.49	143.05	35.69	96.78	18.53	107.62	4491.5	32.19	433.6	62.33	4705.6	9.87	3.75	41.08
8	Tianshuihai	5.2	Stage 3	Songpan-Ganzi	CT09	Guo et al., 2014	55.04	1.52	14	7.5		0.13	5.51	6.47	3.85	5.3	0.69	1.12	130.1	263.3	31.2	108.5	14.9	3.54	11.28	1.44	5.83	0.92	2.31	0.3	1.71	0.24	15.2	124.1	202.3	29.6	103.6	28.4	124.7	18.2	113.8	1720	25.7	392.5	37.3	3189	9.6	1.74	39.2
8	Tianshuihai	5.2	Stage 3	Songpan-Ganzi	CT12	Guo et al., 2014	52.62	1.58	13.38	8.66		0.12	6.38	8.19	4.15	4.18	0.74	0.79	141.7	265.4	30.1	82.8	15.2	3.45	12.26	1.31	5.09	0.94	2.34	0.31	1.76	0.25	22.4	143.5	376.9	39.4	167.9	28.5	168.5	23.5	107.9	1817	28.3	517.4	41.2	2873	10.5	1.85	26.3
8	Tianshuihai	5.2	Stage 3	Songpan-Ganzi	CT17	Guo et al., 2014	53.32	1.65	13.19	8.81		0.14	6.43	7.29	3.76	4.84	0.56	0.68	68.8	152.7	18.4	60.5	11.3	2.51	8.08	1.13	5.24	0.92	2.29	0.29	1.72	0.26	24.7	162.3	259.2	34.8	172.8	41.2	152.1	23.3	87.3	1125	31.7	429.7	25.8	1864	8.9	1.77	31.7
8	Tianshuihai	5.2	Stage 3	Songpan-Ganzi	CT05	Guo et al., 2014	52.45	1.44	14.33	7.29		0.08	5.86	7.19	4.35	5.62	1.39	1.21	105.5	211.8	22.3	71.9	12.8	2.77	8.73	1.21	5.64	1.02	2.36	0.32	1.81	0.26	18.4	132.8	263.6	31.7	137.2	36.3	115.2	21.7	104.4	1328	23.9	416.2	33.6	2107	11.4	1.35	28.4
8	Tianshuihai	5.2	Stage 3	Songpan-Ganzi	CT23	Guo et al., 2014	50.43	1.76	13.61	8.16		0.11	6.45	7.83	4.79	5.82	1.06	0.94	128.6	251.2	26.8	90.1	13.7	3.21	9.46	1.15	4.97	0.86	2.23	0.28	1.64	0.23	21.9	157.2	346.3	44.6	159.3	27.9	162.3	22.4	131.2	1543	33.6	468.3	30.9	2439	7.8	1.68	37.6
9	Quanshuigou	6.62	Stage 3	Songpan-Ganzi	QS12	Guo et al., 2014	50.3	1.35	15.36	9.63		0.14	5.74	9.32	3.18	3.6	1.38	0.82	132.1	276.5	33.4	116.9	18.3	3.86	15.27	1.43	6.09	1.21	2.68	0.36	1.98	0.27	13.4	157.9	117.3	26.2	101.5	31.7	182.3	22.1	93.7	1428	18.3	319	41	1823	8.1	1.36	18.6
9	Quanshuigou	6.62	Stage 3	Songpan-Ganzi	QS27	Guo et al., 2014	48.8	1.5	13.88	10.86		0.12	6.49	9.84	3.38	3.86	1.26	1.01	113.7	247.9	29.8	101.7	19.5	4.14	15.43	1.65	5.78	0.96	2.43	0.33	1.87	0.25	25.6	172.4	251.8	37.3	143.3	26.8	127.5	20.5	114.2	1731	31	362	35.7	2374	10.9	2.14	24
9	Quanshuigou	6.62	Stage 3	Songpan-Ganzi	QS19	Guo et al., 2014	49.66	1.4	13.27	10.77		0.13	6.23	9.58	3.21	4.3	1.44	1.34	104.3	203.2	23.7	78.3	18.6	3.31	14.16	1.47	6.11	1.14	2.62	0.39	2.12	0.31	23.8	169.5	236.7	33.9	162.2	32.3	132.3	19.3	127.5	1647	28.6	417	33.9	2736	13.2	1.28	23.8
9	Quanshuigou	6.62	Stage 3	Songpan-Ganzi	QS23	Guo et al., 2014	47.97	1.58	14.61	10.33		0.13	7.09	9.1	3.3	4.64	1.25	0.76	101.4	221.7	26.9	77.2	14.3	3.74	15.29	1.68	8.12	1.27	2.85	0.37	2.11	0.28	22.1	201.7	352.6	36.2	135.8	32.6	159.3	18.6	119.3	1718	23.5	393	30.8	2696	11.7	1.31	31.2
9	Quanshuigou	6.62	Stage 3	Songpan-Ganzi	QS18	Guo et al., 2014	48.75	1.67	14.75	10.45		0.11	7.33	8.75	3.48	3.72	0.99	0.59	92.5	191.7	23.8	79.4	15.6	3.31	13.74	1.42	7.11	1.15	2.73	0.35	1.96	0.28	18.9	179.1	338.1	29.7	152.9	28.3	141.8	23.7	108.6	1752	28.7	368	29.4	2520	9.6	2.81	27.3
9	Quanshuigou	6.62	Stage 3	Songpan-Ganzi	QS24	Guo et al., 2014	49.62	1.72	14.95	10.09		0.12	7.16	8.38	3.03	3.8	1.12	1.32	71.8	152.2	20.6	69.3	10.9	2.71	11.68	1.29	6.18	1.02	2.52	0.31	1.76	0.26	22.7	182.6	369.5	34.1	147.6	25.4	146.2	21.9	126.2	1678	31.6	401	37.4	2189	8.3	1.77	25.4
10	Xiangyanghu	9.61	Stage 3	Songpan-Ganzi	XY03	Guo et al., 2006	52.28	1.61	13.99	7.4		0.11	6.34	9.39	3.29	4.23	1.37	2.57	156	251	27.2	95	15.3	4.06	9.19	1.18	5.77	0.91	2.31	0.33	2.17	0.32	22.8	186.9	325.6	42.4	138.6	31.05	120.2	20.4	174	1709	29.8	404	36.8	2777	16.1	2.51	74.6
10	Xiangyanghu	9.61	Stage 3	Songpan-Ganzi	XYH02	Guo and Wilson 2019; This study	53.01	1.52	13.11	7.09		0.17	7.16	7.43	2.21	4.84	1.26	1.48	172.53	275.41	28.26	82.49	16.17	3.94	9.45	1.26	6.13	1.08	2.47	0.34	2.21	0.35	18.49	194.21	410.73	53.7	385.61	57.08	163.47	21.75	187.34	2473.5	31.79	438.2	30.16	3718	12.09	2.12	54.17
10	Xiangyanghu	9.61	Stage 3	Songpan-Ganzi	XYH07	Guo and Wilson 2019; This study	52.77	1.39	13.76	6.83		0.12	7.4	7.72	1.96	4.64	1.19	1.75	161.3	259.37	26.72	80.46	14.83	3.85	10.22	1.29	5.76	0.94	2.22	0.31	1.94	0.27	21.67	217.86	389.41	45.28	214.57	61.29	119.45	19.82	151.43	1963.8	30.27	379.4	35.27	3109	15.45	1.81	67.49
11	Chazi	11.5	Stage 3	Lhasa	99T132	Ding et al, 2003	49.71	1.08	11.85	7.49		0.24	7.18	10.34	1.62	6.17	1.34	2.63	142	314	39	156	31	7.1	22	2.5	9.8	1.5	3.8	0.4	2.3	0.3			123	30	117	65	7		676	1490	40	511	25	3209	13	1.6	93
11	Chazi	11.5	Stage 3	Lhasa	CHZ-10	Gao et al., 2007	53.9	1.63	12.73	3.51	2.68	0.11	6.03	6.59	1.34	8.61	1.26	0.73	139	354	54.2	243	45.7	6.86	26.6	2.45	9.61	1.43	3.34	0.404	2.31	0.315	19.1	145	322	25.7	188			28.1	529	861	35.5	965	75	3263	26.5	4.17	144
11	Chazi	11.5	Stage 3	Lhasa	ZFC004	Guo et al., 2015	52.39	1.68	11.56	6.29		0.12	7.82	7.51	2.28	6.59	1.13	2.27	163.69	351.72	47.28	186.43	36.74	4.91	23.04	2.32	9.16	1.39	3.16	0.38	2.31	0.34	19.82	119.67	574.25	67.49	504.32	48.43	67.09	23.54	531.2	706.1	34.85	728.9	43.24	3271.3	23.76	1.98	119.75
11	Chazi	11.5	Stage 3	Lhasa	ZFC008	Guo et al., 2015	54.62	1.53	12.21	6.84		0.11	6.97	6.39	1.72	6.74	1.05	1.83	148.93	346.46	43.75	173.12	30.15	5.63	24.19	2.46	8.24	1.26	2.67	0.33	1.96	0.29	18.35	132.81	486.19	29.72	313.67	51.29	58.77	21.16	464.3	823.6	32.27	571.3	31.68	2849.9	20.03	2.01	127.46
11	Chazi	11.5	Stage 3	Lhasa	ZFC009	Guo et al., 2015	53.41	1.54	12.62	6.53		0.13	8.25	6.58	1.7	6.29	1.14	2.36	152.43	340.61	48.31	190.76	37.18	5.42	22.06	2.28	8.76	1.34	2.91	0.35	2.19	0.31	19.03	147.45	535.85	43.16	483.14	41.72	62.64	23.62	427.6	854.8	35.43	892.5	59.38	2712.7	26.44	3.39	114.93
11	Chazi	11.5	Stage 3	Lhasa	C03	Guo et al., 2013	53.64	1.63	11.85	6.71		0.11	10.79	6.99	2.12	5.14	1.02	0.49	150.3	388.2	54.7	236.9	48.7	6.8	26.4	2.36	9.61	1.32	2.98	0.35	2.12	0.31	18.94	128.77	686.39	53.81	386.42	41.16	74.5	21.43	1204.8	798.5	37.9	621.3	61.6	3516.4	16.9	3.54	157.6
11	Chazi	11.5	Stage 3	Lhasa	CH7	Guo et al., 2013	52.76	1.45	11.37	7.42		0.13	10.51	7.19	2.48	5.83	0.86	0.58	148.5	410.1	61.2	275	59.3	8.18	34.7	3.11	9.6	1.34	2.76	0.37	2.19	0.32	17.92	131.9	610.34	61.95	418.36	39.55	88.23	18.72	894.2	847.1	29.6	809.5	36.8	2433	22.4	2.77	82.3
11	Chazi	11.5	Stage 3	Lhasa	CH4	Guo et al., 2013	56.53	1.55	12.84	7.35		0.11	6.76	7.01	1.83	5.35	0.67	1.04	151.5	393.7	57.4	268.9	51.2	7.13	28.5	2.54	9.77	1.38	2.71	0.32	1.88	0.26	19.37	148.86	362.14	26.1	199.45	41.47	67.83	25.31	1358.7	1037.6	35.4	1082.9	52.5	3371.4	30.3	3.02	182.1
11	Chazi	11.5	Stage 3	Lhasa	C25	Guo et al., 2013	57.18	1.62	12.09	5.52		0.14	6.61	6.75	2.48	6.49	1.12	0.93	102.7	241.8	34.1	139.3	29.5	3.39	14.8	1.36	6.29	0.95	2.14	0.28	1.77	0.27	18.63	131.47	393.26	27.04	187.28	35.87	14.31	25.36	498.4	676.1	24.6	412.7	26.5	1785.4	12.9	1.66	71.7
11	Chazi	11.5	Stage 3	Lhasa	C76	Guo et al., 2013	55.87	1.52	12.77	6.83		0.12	6.43	7.25	2.26	6.03	0.92	1.16	140.7	341.8	45.9	184.5	44.3	6.87	22.6	1.94	7.62	1.17	3.01	0.39	2.38	0.39	18.52	137.09	331.48	25.63	176.43	34.28	52.14	28.37	1046.3	612.8	31.6	979.5	55.4	2375.8	24.7	3.16	125.1
11	Chazi	11.5	Stage 3	Lhasa	C10	Guo et al., 2013	56.14	1.43	12.57	6.47		0.14	6.19	6.85	2.14	7.16	0.91	0.79	131.6	327.8	46.3	182.5	42.4	5.55	23.9	2.67	10.12	1.53	3.64	0.46	2.68	0.37	16.39	151.79	294.43	26.84	184.73	58.31	21.97	26.54	938.3	879.4	46.8	481.2	27.7	1973.2	13.9	1.81	98.6
11	Chazi	11.5	Stage 3	Lhasa	CX38	Guo et al., 2013	55.63	1.49	12.34	7.56		0.09	7.08	7.34	2.59	4.81	1.07	0.72	114.6	291.4	42.1	186.5	36.3	5.11	18.7	1.65	6.59	1.04	2.4	0.31	1.79	0.25	17.09	140.58	347.45	24.32	301.95	28.49	17.52	22.72	536.5	846.2	21.3	502.1	21.7	2001.5	14.5	1.57	87.8
11	Chazi	11.5	Stage 3	Lhasa	G8	Guo et al., 2013	57.81	1.12	13.67	6.24		0.11	5.9	6.44	2.68	5.29	0.74	1.28	142.4	365.3	50.7	206.5	47.2	6.11	25.8	2.37	8.86	1.39	2.94	0.38	2.31	0.35	18.47	136.23	278.46	31.38	169.27	61.84	58.32	27.21	725.4	636.7	34.2	838.1	33.8	2619.5	21.6	2.23	146.4
11	Chazi	11.5	Stage 3	Lhasa	CH05	Guo and Wilson 2019	54.62	1.53	12.42	6.64		0.12	6.51	6.54	1.69	8.35	1.26	0.84	138.62	356.4	54.29	239.81	38.62	5.49	23.47	2.28	8.46	1.39	3.14	0.41	2.34	0.35	21.49	136.7	318.5	26.58	214.6	51.73	34.29	23.56	945.7	1026.5	36.42	674.1	64.31	3254	24.76	3.58	131.36
12	Xiongyingtai	12.03	Stage 3	Songpan-Ganzi	XT8*	Guo et al., 2006	53.35	1.08	13.4	10.69		0.16	6.4	7.38	3.15	3.67	0.71	0.34	193	351	36.4	113	22.3	5.12	9.38	1.15	5.26	0.77	1.74	0.22	1.47	0.23	22.1	179.6	338.9	34.8	109.7	29.48	125.5	19	96.8	1239	22.8	239	25.7	1978	16.5	0.69	26.9
12	Xiongyingtai	12.03	Stage 3	Songpan-Ganzi	XYT-02	Guo and Wilson 2019	53.26	1.42	14.25	7.15		0.17	6.49	7.83	3.14	3.97	1.05	0.74	150.46	256.79	26.38	88.47	18.13	4.27	9.45	1.16	5.27	0.93	2.21	0.3	2.11	0.33	20.72	162.79	315.84	38.15	106.28	32.76	119.58	20.19	171.38	1594.3	27.87	259	51.76	1845	13.46	2.92	24.11
12	Xiongyingtai	12.03	Stage 3	Songpan-Ganzi	XYT-05	Guo and Wilson 2019	54.09	1.53	13.76	7.21		0.15	6.78	7.76	2.75	3.81	0.72	1.13	153.37	260.23	26.74	91.25	17.82	4.39	9.12	1.13	5.3	0.94	2.35	0.32	2.13	0.32	21.65	181.73	341.61	35.18	94.57	36.24	130.71	21.43	151.72	1570.8	26.43	306	53.19	1913	13.29	3.13	39.24
13	Yiqian	12.53	Stage 3	Lhasa	YU-S3	This Study	53.42	1.39	13.08	6.91		0.13	7.91	6.28	1.67	6.11	0.84	1.81	131.05	326.6	48.29	194.73	32.25	4.94	16.29	1.46	5.48	0.88	2.05	0.26	1.69	0.23	21.05	134.3	421	36.14	268.7	56.9	74.46	21.08	791.5	1136.8	23.68	769.5	36.81	2649.8	22.59	1.97	90.26
13	Yiqian	12.53	Stage 3	Lhasa	YU-S7	This Study	52.09	1.27	13.64	5.07		0.11	9.04	6.31	2.83	6.27	1.26	2.31	112.37	309.7	48.06	186.64	31.05	5.02	17.43	1.55	5.67	0.91	2.16	0.27	1.67	0.22	23.47	157.8	458.2	38.39	301.5	67.48	89.15	23.91	1346.2	956.1	21.91	734.2	34.13	2436.4	23.15	2.02	81.59
13	Yiqian	12.53	Stage 3	Lhasa	YU-S11	This Study	52.61	1.15	11.37	6.82		0.09	8.76	7.06	2.15	7.33	0.98	1.49	136.24	312.8	43.91	188.75	33.68	4.81	15.26	1.23	5.2	0.86	1.92	0.26	1.59	0.25	22.68	120.6	435.9	37.55	276.9	60.22	70.27	20.53	1027.3	1218.4	21.52	715.8	31.06	2398.5	21.77	1.88	87.09
13	Yiqian	12.53	Stage 3	Lhasa	YU-S9	This Study	50.48	1.46	13.91	5.86		0.12	9.25	6.64	1.96	6.85	1.35	1.68	127.63	322	46.43	194.17	30.96	4.95	16.76	1.52	5.71	0.94	2.25	0.28	1.7	0.23	24.76	149.5	446.7	38.08	294.8	69.14	97.62	19.58	1681.8	1062.7	22.34	751	32.92	2566.1	24.13	2.32	89.86
14	Hehuahu	12.68	Stage 3	Songpan-Ganzi	HH72	Guo et al., 2006	47.29	1.55	13.56	8.91		0.14	8.46	10.48	3.62	4.51	1.48	1.91	125	217	26.5	92.8	14.7	3.84	8.46	1.08	5.24	0.97	2.38	0.34	1.98	0.31	27.8	196.5	464.9	40.1	171.9	33.84	152.6	24.5	121	1394	27.8	339	34.5	1888	18.9	2.11	36.9
14	Hehuahu	12.68	Stage 3	Songpan-Ganzi	HH-04	Guo and Wilson 2019; This study	47.23	1.32	12.47	8.72		0.12	9.75	8.31	2.83	5.79	1.43	1.28	110.6	214.63	22.56	74.62	14.36	3.57	8.49	1.16	5.87	1.05	2.38	0.31	2.03	0.33	26.91	213.86	472.61	51.24	213.76	56.41	179.48	19.53	116.73	2514.5	25.17	379.2	39.84	2326.8	14.35	2.29	34.11
14	Hehuahu	12.68	Stage 3	Songpan-Ganzi	HH-01	Guo and Wilson 2019; This study	48.18	1.46	13.05	8.44		0.13	8.83	9.02	2.95	4.81	1.17	1.56	131.54	226.12	25.28	81.75	16.51	4.08	9.11	1.08	5.34	0.99	2.46	0.32	2.04	0.32	29.42	227.95	510.48	71.55	327.49	61.35	208.69	22.07	134.81	1243.9	29.42	440.8	41.72	3111.5	12.67	2.38	31.81
15	Jingyuhu	12.95	Stage 3	Songpan-Ganzi	JH6*	Guo et al., 2006	46.26	1.48	13.33	10.34		0.12	8.3	10.41	3.79	4.76	1.2	1.15	154	261	22.9	73.4	16.4	4.11	8.57	0.95	4.76	0.77	1.96	0.29	1.96	0.3	22.9	190.5	410.8	37.7	149.5	48.36	131.3	20.5	138	1698	23.6	346	43.8	2426	12.5	3.19	28.3
15	Jingyuhu	12.95	Stage 3	Songpan-Ganzi	JYH04	Guo and Wilson 2019	48.38	1.83	14.69	8.32		0.24	7.86	7.47	2.84	5.11	0.83	2.16	132.51	253.06	29.27	100.23	19.11	4.56	12.43	1.54	6.85	1.17	2.46	0.31	1.74	0.25	13.28	176.35	93.46	33.49	74.82	51.62	137.09	19.28	41.48	1342.8	21.46	243	56.25	2015	11.56	2.94	28.25
15	Jingyuhu	12.95	Stage 3	Songpan-Ganzi	JYH01	Guo and Wilson 2019	47.73	2.04	14.65	8.19		0.31	7.18	7.86	3.21	4.65	1.63	2.47	121.87	241.46	28.75	97.04	18.39	4.63	11.72	1.49	7.31	1.26	2.79	0.32	1.68	0.24	16.31	165.42	104.53	32.16	101.75	47.28	125.46	20.36	85.95	1807.6	24.52	247	55.07	1726	8.37	3.17	14.28
15	Jingyuhu	12.95	Stage 3	Songpan-Ganzi	JYH03	Guo and Wilson 2019	48.46	1.91	13.34	7.86		0.24	8.27	6.62	4.03	4.68	1.59	2.67	149.73	268.49	28.26	95.74	19.78	4.71	10.54	1.38	7.23	1.26	2.84	0.33	1.89	0.29	14.92	201.67	87.49	37.41	82.08	34.64	124.27	21.03	84.32	2168.1	26.83	212	49.26	1905	7.67	2.68	22.85
15	Jingyuhu	12.95	Stage 3	Songpan-Ganzi	JYH07	Guo and Wilson 2019	49.71	1.75	14.28	7.25		0.19	8.16	8.39	3.27	4.21	1.39	0.67	163.25	273.46	25.47	78.23	16.82	4.29	9.58	1.14	5.68	1.02	2.34	0.31	1.97	0.31	23.07	182.43	281.55	32.94	78.15	39.48	112.65	19.67	147.19	1273.9	24.35	261	56.38	2072	9.89	2.84	24.29
15	Jingyuhu	12.95	Stage 3	Songpan-Ganzi	K2-15	Yang et al., 2002	45.62	1.93	13.97	4.22	5.29	0.09	7.47	8.63	4.54	4.87	1.46	0.76	156	275	26.1	119	17.9	4.76	8.41	1.37	6.07	1.27	3.5	0.3	1.3	0.2	2.15	207	95.9	35	82.2				60.7	3129	20.9	260	40.6	1702	6.98	2.74	23.594
16	Yaqian	13.7	Stage 3	Lhasa	G-029	Guo et al., 2015	54.84	1.55	11.73	5.49		0.05	8.16	6.82	1.27	7.28	0.79	1.83	352.64	735.33	91.62	358.71	64.35	6.18	16.61	1.58	6.15	0.84	1.86	0.25	1.64	0.24	16.97	138.14	359.46	46.83	218.09	62.16	71.48	25.93	462.5	1420.4	21.38	1037.7	63.04	4179.4	27.38	3.82	189.34
16	Yaqian	13.7	Stage 3	Lhasa	GH03	Guo et al., 2015	56.16	1.59	11.73	5.27		0.08	7.89	6.14	1.52	7.94	0.71	1.52	318.75	571.43	65.81	226.24	37.82	5.53	17.79	1.53	6.03	0.75	1.55	0.21	1.32	0.2	18.28	135.89	356.34	47.48	261.52	63.27	76.04	22.49	341.7	1293.8	15.04	889.6	62.37	3556.9	25.75	4.81	191.08
16	Yaqian	13.7	Stage 3	Lhasa	YG13	Guo et al., 2013	56.88	1.53	11.18	5.35		0.03	7.79	5.31	1.17	9.89	0.87	1.07	332.8	591.3	65.6	213	27.5	6.21	16.9	1.52	6.17	0.98	2.32	0.31	1.82	0.25	15.85	125.61	341.47	41.9	197.36	62.05	72.01	22.71	523.7	1825	25.6	1482.9	76.3	4418.2	38.7	5.24	218.6
16	Yaqian	13.7	Stage 3	Lhasa	YF12	Guo et al., 2013	55.49	1.62	11.94	5.78		0.03	7.35	6.19	1.86	8.62	1.12	1.29	312.7	534.5	57.8	203.1	26.4	5.97	16.2	1.44	6.01	0.88	1.95	0.28	1.79	0.27	14.27	120.42	367.29	52.18	175.12	67.33	74.29	24.57	387.2	885.6	18.4	782.3	64.1	4283	25.6	3.05	236.5
16	Yaqian	13.7	Stage 3	Lhasa	YE51	Guo et al., 2013	58.32	1.29	11.1	5.68		0.04	7.22	6.06	1.5	8.07	0.72	1.67	251.8	483.2	58.9	211.5	28.7	4.68	18.2	1.71	6.13	0.76	1.85	0.23	1.54	0.23	14.28	131.63	352.07	33.68	238.54	69.04	83.1	23.34	347.5	1039.3	17.4	1102.1	84.7	4109.6	32.8	4.1	128.7
16	Yaqian	13.7	Stage 3	Lhasa	YC08	Guo et al., 2013	56.74	1.44	11.86	6.01		0.09	6.59	4.96	1.67	9.36	1.28	0.98	191.4	398.1	52.8	175.3	26.7	4.89	17.5	1.65	5.99	0.7	1.61	0.22	1.44	0.2	13.21	116.84	318.85	27.51	163.17	58.48	59.52	25.93	462.8	1693.6	22.9	817.4	50.1	3581.3	22.5	3.37	179.2
16	Yaqian	13.7	Stage 3	Lhasa	YA32	Guo et al., 2013	56.41	1.7	11.53	6.93		0.07	6.26	6.24	2.13	7.78	0.95	0.83	180.3	375.4	43.6	152.1	23.8	3.8	13.3	1.26	4.82	0.67	1.54	0.21	1.28	0.19	12.46	108.79	326.73	25.62	180.93	56.69	65.25	25.41	326.1	1167.9	28.7	653.1	41.3	2615.8	16.2	2.37	78.3
16	Yaqian	13.7	Stage 3	Lhasa	YQG-08	Guo and Wilson 2019	56.74	1.57	10.09	5.38		0.07	7.73	4.52	1.64	9.71	1.23	1.34	362.27	764.4	93.16	286.32	41.78	5.61	16.19	1.54	6.07	0.87	1.95	0.26	1.71	0.28	17.39	127.81	342.6	44.12	278.3	51.75	68.46	21.49	539.7	1126.8	22.43	722.13	50.62	3167	24.65	3.45	253.42
16	Yaqian	13.7	Stage 3	Lhasa	YQG-03	Guo and Wilson 2019	58.16	1.45	10.23	5.61		0.06	7.54	4.36	1.78	8.43	0.75	1.16	271.68	541.6	63.34	214.98	36.15	4.72	17.53	1.64	5.71	0.75	1.82	0.24	1.59	0.26	14.21	107.2	253.7	35.94	291.2	71.61	71.25	22.38	418.9	1031.7	26.93	918.41	81.62	4138	34.52	4.69	146.75
17	Pabbai	14.8	Stage 3	Lhasa	GB036	Guo et al., 2015	51.58	1.23	12.34	6.22		0.09	7.53	6.26	2.37	7.83	1.16	3.25	139.27	308.32	41.03	151.68	28.25	5.24	20.85	1.59	6.03	1.07	2.43	0.32	2.13	0.31	22.73	171.65	465.19	47.65	517.24	61.23	65.71	22.69	385.7	766.4	25.72	563.9	19.27	2184.5	11.72	1.51	83.24
17	Pabbai	14.8	Stage 3	Lhasa	BB15	This Study	50.06	0.87	11.62	5.91		0.12	10.6	5.93	1.29	7.26	1.37	3.68	105.33	221.54	27.68	102.77	19.81	3.79	11.86	1.43	6.78	1.11	2.41	0.32	2.1	0.31	11.62	164.06	381.09	29.75	176.42	59.11	78.19	21.62	428.6	914.5	33.19	375.1	23.6	4268.5	7.93	1.19	28.76
17	Pabbai	14.8	Stage 3	Lhasa	BB19	This Study	52.33	1.24	12.75	6.48		0.09	6.17	6.78	2.07	6.71	1.06	3.92	128.65	304.67	41.52	151.46	26.15	4.34	15.79	1.56	5.71	0.87	2.08	0.31	1.94	0.28	14.97	137.11	279.45	31.9	291.28	62.73	62.01	19.37	619.7	846.2	28.76	516.8	21.43	3719.8	10.27	0.92	51.82
17	Pabbai	14.8	Stage 3	Lhasa	BB12	This Study	57.19	1.13	12.33	7.05		0.11	5.92	3.79	2.36	6.94	0.97	2.11	150.72	329.65	43.08	174.95	33.46	5.72	20.43	2.18	7.59	1.16	2.84	0.38	2.19	0.32	27.86	120.74	504.73	36.49	397.65	71.08	73.84	16.96	539.5	672.8	34.07	467.5	17.54	3208.7	11.68	1.34	34.39
18	Mibale	15.29	Stage 3	Lhasa	GH05	Guo et al., 2015	55.39	1.51	12.07	6.88		0.13	6.84	6.01	1.59	6.57	0.93	1.67	234.26	486.38	60.84	213.75	36.81	4.68	12.27	1.36	5.35	0.88	2.05	0.29	1.98	0.28	16.28	143.67	515.37	33.42	363.6	52.13	64.25	21.17	427.3	1016.4	28.69	843.7	62.74	3068.8	25.61	3.02	94.58
18	Mibale	15.29	Stage 3	Lhasa	GH09	Guo et al., 2015	53.17	1.56	13.82	5.71		0.05	7.68	6.29	1.33	6.74	1.16	1.89	213.35	402.91	47.12	136.13	21.92	3.48	13.96	1.72	6.15	0.98	2.26	0.28	1.77	0.27	19.3	171.23	589.51	30.97	271.11	47.97	92.84	32.39	695.3	873.1	33.91	729.3	57.17	2298.4	16.39	2.18	110.29
18	Mibale	15.29	Stage 3	Lhasa	MH69	Guo et al., 2013	56.36	1.61	12.59	5.58		0.1	9.34	5.72	1.62	6.47	0.61	1.46	235.7	459.3	57.6	191.2	31.9	3.65	13.6	1.03	4.15	0.62	1.53	0.21	1.35	0.2	22.59	157.91	526.2	31.52	373.48	76.35	89.37	35.61	883.1	985.8	27.9	1005.3	65.2	3739.7	30.4	3.38	124.4
18	Mibale	15.29	Stage 3	Lhasa	MA75	Guo et al., 2013	54.57	1.4	11.89	7.37		0.11	9.22	5.67	1.7	7.18	0.89	0.65	224.9	437.3	51.1	192.4	24.7	3.32	10.3	1.15	5.19	0.83	1.88	0.25	1.73	0.26	20.14	142.85	560.16	28.03	386.34	71.38	86.41	27.92	1032.6	997.3	30.1	969	57.8	3891.4	24.5	2.19	104.3
18	Mibale	15.29	Stage 3	Lhasa	MH78	Guo et al., 2013	55.27	1.63	12.31	6.52		0.08	8.79	6.43	2.18	5.93	0.86	1.17	183.5	407.6	50.4	177.9	25.7	4.71	17.2	1.49	6.13	0.94	2.18	0.31	1.82	0.25	18.43	161.07	591.16	29.43	341.45	67.18	84.52	24.73	419.5	1326.7	24.3	891.5	51.9	3212	25.8	2.76	87.1
18	Mibale	15.29	Stage 3	Lhasa	MK09	Guo et al., 2013	55.14	1.61	11.97	6.75		0.08	8.11	5.52	2.46	7.49	0.87	0.62	141.7	316.5	39.8	147.2	26.9	4.24	14.3	1.31	5.02	0.8	1.97	0.26	1.65	0.24	17.11	133.73	461.3	25.46	315.08	69.41	80.02	23.77	522.3	1327.5	18.6	415.7	30.9	1809.6	13.4	1.68	156.1
18	Mibale	15.29	Stage 3	Lhasa	MX5	Guo et al., 2013	56.13	1.37	13.03	5.98		0.06	8.08	6.12	1.63	6.86	0.74	1.02	122.7	271.4	34.9	125.2	20.6	2.55	8.38	1.21	5.36	0.93	2.37	0.34	2.19	0.31	18.43	147.68	423.91	28.54	278.3	64.67	95.3	26.45	702.2	913.6	33.8	621.7	68.2	2689.1	18.4	3.26	113.1
18	Mibale	15.29	Stage 3	Lhasa	MR21	Guo et al., 2013	55.53	1.64	12.86	6.1		0.08	7.65	6.21	2.04	6.87	1.02	0.73	101.6	225.8	27.4	104.2	16.1	2.15	7.66	0.73	3.51	0.56	1.24	0.17	1.04	0.16	15.2	117.1	353.58	28.19	225.67	60.52	76.34	25.13	381.4	1036.8	11.6	472.3	34.2	2237.3	15.1	1.77	71.8
18	Mibale	15.29	Stage 3	Lhasa	MY1	Guo et al., 2013	53.79	1.69	12.04	6.85		0.07	7.38	7.37	1.72	8.15	0.94	0.46	212.5	441.7	55.2	224.1	33.4	4.27	13.6	1.48	6.2	0.98	2.24	0.31	1.84	0.28	17.62	131.45	356.44	24.17	231.86	63.93	77.36	20.58	734	1082.3	21.2	718.6	41.3	2701.8	20.4	1.96	90.2
18	Mibale	15.29	Stage 3	Lhasa	MG-3	Guo et al., 2013	56.91	1.65	12.57	5.74		0.06	6.56	6.03	1.43	8.07	0.98	1.2	158.3	341.2	45.7	172.8	26.3	4.51	12.7	1.43	5.96	0.94	2.23	0.29	1.72	0.26	16.9	124.08	309.52	22.96	189.75	46.29	71.58	22.19	610.8	862.5	19.2	523.7	51.3	2436.9	16.5	2.64	66.1
18	Mibale	15.29	Stage 3	Lhasa	MBL-08	Guo and Wilson 2019	54.43	1.45	11.67	5.85		0.08	6.94	6.25	2.39	7.36	0.85	2.46	226.25	492.37	61.47	234.55	38.59	4.85	13.16	1.48	5.62	0.84	2.11	0.31	2.02	0.29	18.43	147.8	431.5	31.07	316.8	64.63	83.42	23.64	716.5	837.9	29.47	849.56	56.84	3842	27.15	2.86	91.52
18	Mibale	15.29	Stage 3	Lhasa	MBL-01	Guo and Wilson 2019	57.27	1.63	10.24	5.68		0.11	6.75	5.86	1.87	7.46	0.76	2.23	94.68	236.17	32.66	118.54	19.24	2.96	9.86	1.37	5.49	0.72	1.67	0.22	1.45	0.21	19.68	124.7	410.2	33.84	349.7	46.53	61.76	23.29	674.4	917.6	16.68	715.91	48.29	3947	23.46	3.14	68.93
18	Mibale	15.29	Stage 3	Lhasa	MBL-05	Guo and Wilson 2019	56.84	1.57	11.78	5.81		0.09	6.49	5.85	2.11	8.32	0.78	0.61	152.73	331.3	40.75	134.78	24.85	4.01	14.27	1.43	5.95	1.04	2.37	0.32	1.91	0.28	21.74	107.5	457.8	28.36	294.5	48.49	75.83	22.14	816.1	1279.4	24.81	814.65	43.82	3519	24.81	2.76	114.9
19	Yanghu	15.47	Stage 3	Songpan-Ganzi	YS02	Guo et al., 2006	50.2	1.05	13.28	8.95		0.14	6.95	10.28	3.76	4.66	0.71	2.75	216	342	34.8	100	19	4.64	8.72	1.01	5.04	0.86	1.97	0.26	1.54	0.21	21.9	164.9	362.5	32.5	64.5	32.63	114.3	23.7	86.5	1138	21.5	217	44.6	1846	8.85	1.34	32.2
19	Yanghu	15.47	Stage 3	Songpan-Ganzi	YH05	Guo and Wilson 2019	51.49	1.57	13.65	7.17		0.13	7.34	8.78	3.29	4.56	0.71	1.08	202.84	327.52	31.39	98.13	21.34	4.32	9.75	1.18	5.79	0.91	2.23	0.29	2.03	0.31	21.05	154.28	327.61	28.37	75.16	31.29	120.46	21.73	108.34	2419.5	28.76	379	51.82	1743	11.58	2.43	34.18
19	Yanghu	15.47	Stage 3	Songpan-Ganzi	YH02	Guo and Wilson 2019	54.18	1.36	13.14	6.46		0.12	6.85	9.21	2.75	3.42	1.02	1.32	176.28	304.37	29.41	86.67	16.85	4.15	10.05	1.16	5.38	0.96	2.31	0.31	1.87	0.29	16.94	120.67	361.48	24.54	83.79	34.53	117.68	20.17	87.62	2637.1	32.38	302	47.43	1859	8.62	3.35	31.6
20	Zabuye	16.04	Stage 3	Lhasa	BG015	Guo et al., 2015	53.03	1.12	13.73	4.52		0.26	8.79	7.15	1.57	7.36	1.16	1.83	97.45	262.32	33.82	125.29	28.01	4.47	17.63	1.83	8.52	1.28	2.87	0.34	1.86	0.26	21.59	125.62	552.46	33.17	465.36	76.83	52.73	21.07	621.3	1637.5	20.08	421.3	36.55	3350.9	12.24	1.89	86.27
20	Zabuye	16.04	Stage 3	Lhasa	BG026	Guo et al., 2015	54.27	0.91	11.74	6.62		0.12	9.15	7.26	1.78	7.09	1.13	0.76	126.47	323.96	46.62	204.35	43.39	4.63	14.27	1.74	7.89	1.24	2.55	0.31	1.77	0.24	21.03	115.85	492.73	35.14	315.36	53.26	37.15	19.37	710.2	1618.7	25.29	482.5	10.23	3816.8	6.56	0.58	89.21
20	Zabuye	16.04	Stage 3	Lhasa	BG037	Guo et al., 2015	52.59	1.48	13.25	5.37		0.15	7.31	6.35	1.74	8.07	1.31	1.68	74.12	188.7	26.96	111.34	25.19	3.78	12.27	1.43	6.39	1.02	2.31	0.28	1.61	0.2	19.18	119.37	361.02	26.83	474.91	71.95	46.16	20.94	582.9	1695.6	15.77	386.2	41.99	2633.5	12.06	2.33	80.39
20	Zabuye	16.04	Stage 3	Lhasa	BG201	Guo et al., 2015	53.44	1.36	11.89	7.17		0.13	7.46	7.61	1.25	6.96	1.17	1.84	82.94	190.37	26.25	107.48	23.05	4.12	11.92	1.46	5.57	0.85	2.03	0.29	1.93	0.29	17.07	158.54	348.29	41.23	390.01	68.29	34.33	24.21	456.8	1718.4	32.65	415.4	41.04	2351.1	10.38	2.75	72.94
20	Zabuye	16.04	Stage 3	Lhasa	BG203	Guo et al., 2015	52.61	1.1	11.52	6.08		0.15	9.68	7.34	1.59	7.52	0.93	1.24	101.34	262.76	38.92	173.28	36.34	4.68	15.02	1.71	7.63	1.19	2.58	0.34	2.09	0.3	19.76	135.72	458.28	42.76	326.93	45.87	49.16	22.75	553.4	1527.3	23.61	587.3	43.38	3475.9	8.98	2.44	82.09
20	Zabuye	16.04	Stage 3	Lhasa	BG-02	Guo and Wilson 2019	53.24	1.21	12.65	5.16		0.17	8.67	6.46	1.89	8.35	1.14	1.19	110.91	256.3	34.75	134.81	27.46	4.52	16.25	1.84	8.46	1.31	2.85	0.36	1.94	0.28	20.28	117.6	243.9	31.42	459.7	64.83	49.18	20.57	617.4	1034.9	24.57	461.92	43.57	3945	12.94	2.16	88.27
20	Zabuye	16.04	Stage 3	Lhasa	BG-05	Guo and Wilson 2019	54.68	1.46	11.59	6.43		0.13	8.12	6.79	1.76	7.58	1.26	0.79	155.41	342.6	43.28	165.46	30.14	4.67	15.61	1.79	8.03	1.26	2.67	0.34	1.86	0.26	23.61	126.8	452.1	30.28	398.5	51.59	39.76	19.84	586.9	1127.5	24.6	384.71	34.84	3108	10.67	1.75	74.18
21	Hoh Xil Lake	16.47	Stage 3	Songpan-Ganzi	HX01	Guo et al., 2006; This study	47.2	1.29	13.31	10.25	0.12	0.81	11.36	3.09	4.87	7.71	1.05	0.65	231	365	36.7	116	25.6	6.81	15.6	1.76	7.43	1.18	3.24	0.49	3.23	0.47	24.3	177	434.1	37.2	101.6	36.85	126.9	19.7	121	1731	28.8	512	44.6	2207	16.1	2.73	29.3
21	Hoh Xil Lake	16.47	Stage 3	Songpan-Ganzi	KK-01	Guo and Wilson 2019	46.97	2.16	13.75	6.86		0.14	10.26	8.38	3.16	4.29	1.13	2.18	248.53	489.41	50.68	137.19	23.75	5.46	12.77	1.38	6.19	1.08	2.46	0.29	1.79	0.24	16.71	146.27	152.04	36.93	102.85	36.49	105.42	19.76	125.64	3619.7	32.83	435	65.47	4658	11.3	3.45	39.72
21	Hoh Xil Lake	16.47	Stage 3	Songpan-Ganzi	KK-08	Guo and Wilson 2019	45.81	1.69	13.79	9.74		0.16	8.26	9.35	3.27	4.31	1.02	2.38	186.12	326.4	33.75	114.16	22.91	5.07	12.25	1.58	7.43	1.25	2.87	0.38	2.31	0.36	22.58	167.76	213.39	39.41	92.01	38.16	91.74	20.72	167.29	3752.4	36.57	549	51.27	2546	12.83	2.84	25.36
21	Hoh Xil Lake	16.47	Stage 3	Songpan-Ganzi	KK-05	Guo and Wilson 2019	48.36	1.47	13.82	9.11		0.14	10.27	7.68	3.12	3.46	1.15	0.76	213.6	308.27	29.46	91.53	17.82	4.46	11.49	1.46	6.98	1.13	2.56	0.34	2.16	0.31	26.24	150.12	196.73	32.82	97.28	41.92	113.08	19.47	93.42	4129.2	31.68	482	46.13	2397	14.84	3.1	29.85
22	Maiga	16.7	Stage 3	Lhasa	MG-008	Guo et al., 2015	52.57	1.49	11.62	4.53		0.15	12.84	4.56	2.13	6.98	1.17	1.68	96.83	257.26	35.49	148.35	32.21	5.16	16.84	1.95	7.84	1.16	2.57	0.35	2.13	0.32	18.32	146.45	543.31	32.68	378.46	44.23	97.34	26.84	520.5	1339.2	19.68	830.7	32.11	3602.8	28.67	2.77	108.63
22	Maiga	16.7	Stage 3	Lhasa	MG-012	Guo et al., 2015	52.64	1.27	11.12	6.35		0.11	11.29	6.73	1.66	7.65	1.16	0.84	162.78	435.17	66.32	296.62	57.19	7.48	25.12	2.44	8.73	1.28	2.67	0.33	2.16	0.34	21.55	136.92	573.83	40.72	401.34	59.61	47.04	22.38	531.7	1027.3	27.39	694.6	31.58	2942.8	23.12	1.95	113.41
22	Maiga	16.7	Stage 3	Lhasa	MG-015	Guo et al., 2015	53.79	1.29	10.63	6.07		0.08	9.13	6.58	1.47	7.59	1.26	1.57	147.92	411.45	61.53	284.43	54.58	7.76	25.96	2.28	7.89	1.16	2.44	0.29	1.89	0.28	16.37	196.25	538.76	33.95	357.42	38.71	32.99	19.43	536.8	948.5	30.12	658.4	28.36	3153.4	18.92	1.81	114.75
22	Maiga	16.7	Stage 3	Lhasa	MG-016	Guo et al., 2015	51.65	1.34	11.68	6.96		0.14	9.01	6.75	1.36	7.08	1.28	1.96	153.12	398.34	56.83	243.46	51.88	7.19	24.25	2.43	8.64	1.26	2.65	0.3	1.61	0.19	20.86	150.29	592.41	35.77	441.09	72.31	82.36	25.82	610.3	913.1	13.87	717.2	29.73	4095.4	25.69	2.45	101.37
22	Maiga	16.7	Stage 3	Lhasa	MA-01	Guo and Wilson 2019	53.53	1.38	10.24	6.16		0.09	9.27	5.46	2.04	7.83	1.21	2.45	175.36	426.8	62.43	269.11	50.54	7.23	24.06	2.39	8.32	1.25	2.54	0.31	1.91	0.3	19.75	164.6	561.9	36.67	385.2	48.14	61.83	21.72	574.61	910.8	27.74	634.23	30.61	3429	21.4	2.36	112.72
23	Sailipu	17.23	Stage 3	Lhasa	99-C15	Guo et al., 2015	55.09	1.65	13.39	6.31		0.11	8.03	5.82	1.89	6.43	0.63	0.92	90.18	237.42	34.85	161.21	38.39	6.18	26.16	2.52	6.84	0.78	1.92	0.26	1.68	0.23	19.84	171.93	538.39	40.48	387.07	42.15	69.48	23.19	867.4	800.7	18.45	636.8	18.31	2112.6	9.03	1.51	71.06
23	Sailipu	17.23	Stage 3	Lhasa	99-C28	Guo et al., 2015	57.4	1.28	13.46	6.27		0.09	8.19	4.2	1.63	5.69	0.72	1.63	78.43	202.17	29.16	137.58	36.43	4.51	22.62	1.48	5.04	0.66	1.53	0.21	1.37	0.21	24.16	153.39	331.46	25.87	262.74	39.58	100.94	24.57	643.1	672.3	16.92	569.3	41.38	2109.5	14.89	2.67	84.21
23	Sailipu	17.23	Stage 3	Lhasa	XB-06	Guo et al., 2015	53.86	1.47	12.81	6.05		0.12	7.86	5.54	2.67	7.39	0.81	1.85	108.83	286.92	42.28	186.72	49.01	6.73	27.17	2.43	6.41	0.72	1.63	0.23	1.45	0.22	17.27	163.92	428.67	24.46	347.21	52.04	50.32	23.88	826.6	637.4	19.13	612.5	13.27	2508.4	19.78	1.24	73.82
23	Sailipu	17.23	Stage 3	Lhasa	XB-24	Guo et al., 2015	55.75	1.49	11.26	5.87		0.13	8.59	4.76	2.25	6.83	1.26	1.79	84.06	224.76	33.24	152.03	40.55	7.06	32.89	2.37	7.92	1.22	2.78	0.36	2.29	0.33	16.25	183.17	357.83	39.24	353.17	66.59	91.68	26.37	709.3	758.1	36.87	784.2	16.41	2739.2	20.28	1.65	79.69
23	Sailipu	17.23	Stage 3	Lhasa	SLP11	Guo and Wilson 2019	56.82	1.46	11.94	6.12		0.12	8.82	4.91	1.95	5.84	0.75	1.28	106.37	279.4	41.05	170.92	35.38	4.58	17.48	1.86	7.25	1.14	2.68	0.35	2.13	0.29	18.36	131.8	501.5	32.76	312.8	42.35	82.74	22.81	625.4	917.8	33.51	612.76	32.75	2329	16.72	1.74	58.41
23	Sailipu	17.23	Stage 3	Lhasa	SLP02	Guo and Wilson 2019	54.63	1.57	12.16	6.38		0.11	8.13	5.47	2.08	6.79	1.38	1.46	137.96	362.1	51.75	203.37	42.18	6.34	23.62	2.81	11.04	1.53	3.39	0.41	2.37	0.35	28.17	162.9	478.4	42.91	308.5	31.62	91.38	22.16	571.9	1124.5	42.26	675.17	36.81	3846	18.6	2.18	89.24
23	Sailipu	17.23	Stage 3	Lhasa	SLP07	Guo and Wilson 2019	58.17	1.36	11.65	6.74		0.08	7.86	3.72	1.78	6.81	0.67	1.65	62.14	158.7	25.67	115.23	22.54	3.11	10.49	1.14	4.5	0.71	1.76	0.24	1.53	0.22	18.68	129.4	324.7	26.85	246.41	26.37	61.25	21.83	597.1	826.4	22.19	568.84	31.53	2758	16.25	1.78	56.92
23	Sailipu	17.23	Stage 3	Lhasa	SLP12	Guo and Wilson 2019	55.39	1.48	12.25	6.37		0.11	7.34	5.24	2.01	6.45	0.94	1.95	112.57	274.9	40.32	167.43	31.04	4.65	16.86	1.61	6.08	1.04	2.75	0.36	2.24	0.32	21.4	137.5	381.7	31.86	285.3	31.59	87.81	23.62	476.8	975.7	27.34	525.53	26.72	2637	14.8	1.69	46.51
23	Sailipu	17.23	Stage 3	Lhasa	SLP15	Guo and Wilson 2019	56.61	1.52	11.18	6.14		0.1	7.89	4.59	1.78	7.12	1.14	2.02	108.35	281.37	43.16	197.93	43.28	6.61	20.37	2.14	7.89	1.22	2.78	0.35	2.21	0.31	24.17	132.8	389.4	34.71	319.4	51.76	71.62	21.34	648.7	755.2	33.73	672.14	38.61	4135	23.45	2.06	113.64
23	Sailipu	17.23	Stage 3	Lhasa	SLP03	Guo and Wilson 2019	58.43	1.41	12.07	6.21		0.09	7.16	3.85	1.91	7.24	0.97	0.82	42.38	123.56	20.61	105.43	26.57	3.71	12.59	1.13	4.86	0.82	2.11	0.28	1.67	0.24	16.51	130.8	362.6	23.74	242.5	32.18	67.09	22.41	524.2	811.7	24.36	521.34	54.43	3325	19.04	2.79	65.41
23	Sailipu	17.23	Stage 3	Lhasa	SLP09	Guo and Wilson 2019	58.65	1.52	11.39	5.83		0.12	7.35	4.01	1.72	7.68	0.62	0.86	35.67	89.48	13.39	61.25	17.64	3.18	11.63	1.15	4.84	0.75	1.66	0.22	1.36	0.22	18.96	114.7	435.7	28.51	297.3	45.12	51.94	20.63	617.8	905.7	18.49	584.16	23.54	3746	15.62	1.56	62.43
23	Sailipu	17.23	Stage 3	Lhasa	SLP17	Guo and Wilson 2019	57.34	1.38	11.85	6.46		0.08	7.12	3.68	1.85	8.17	0.65	1.34	50.34	146.51	24.46	111.37	24.8	4.23	14.15	1.28	4.96	0.83	1.97	0.26	1.63	0.24	15.33	94.61	213.9	26.74	301.8	38.85	46.52	23.79	736.4	819.3	21.36	736.19	32.51	3207	20.89	2.11	59.47
24	Garwa	20.35	Stage 3	Lhasa	GZF3	Guo et al., 2015	54.97	1.65	12.26	5.49		0.12	8.53	4.54	1.37	8.79	1.17	1.38	271.14	573.72	76.45	284.91	38.82	5.49	15.58	1.36	5.03	0.7	1.44	0.19	1.24	0.18	22.41	149.27	556.54	47.93	295.73	61.38	87.26	19.35	371.4	1447.5	16.82	1514.5	80.33	4819.5	49.03	5.51	124.67
24	Garwa	20.35	Stage 3	Lhasa	GZF9	Guo et al., 2015	54.12	1.67	12.31	6.35		0.13	7.29	6.08	1.39	7.84	0.98	1.85	267.31	545.23	72.86	279.52	51.16	6.84	31.55	2.63	6.51	0.78	1.67	0.23	1.52	0.21	23.07	178.33	419.36	26.18	210.46	56.02	65.29	24.53	323.7	1528.8	14.19	1143.2	61.06	3241.8	36.27	5.42	102.28
24	Garwa	20.35	Stage 3	Lhasa	DG43	Guo et al., 2013	55.82	1.55	12.53	6.22		0.11	7.24	5.55	1.27	8.96	0.75	1.34	429.7	893.5	108.2	397.1	56.8	6.32	17.5	1.95	5.71	0.74	1.83	0.22	1.37	0.21	17.39	138.68	376.52	27.83	225.18	63.13	78.42	24.59	478.7	2242.5	24.1	1728.4	132.6	5618.3	48.3	6.02	108.5
24	Garwa	20.35	Stage 3	Lhasa	D509	Guo et al., 2013	55.36	1.78	12.17	5.84		0.09	7.05	5.91	1.16	9.45	1.19	0.84	253.4	478.2	59.6	222.5	28.1	4.28	13.6	1.32	4.63	0.67	1.52	0.18	1.11	0.17	21.6	156.47	343.86	29.64	246.91	50.28	72.12	27.03	326.4	821.3	13.8	1037.2	75.3	3691.2	35.6	5.28	259.3
24	Garwa	20.35	Stage 3	Lhasa	DY-7	Guo et al., 2013	56.52	1.46	12.08	5.72		0.12	6.83	5.56	1.61	9.24	0.86	1.05	312.6	601.3	72.9	341.2	40.8	8.3	25.4	2.31	6.74	1.03	2.44	0.32	1.92	0.26	18.57	132.53	361.44	26.09	182.14	55.96	61.96	25.43	471.3	1625.9	19.4	1318.5	89.6	4829.3	35.2	4.77	176.8
24	Garwa	20.35	Stage 3	Lhasa	DC2	Guo et al., 2013	54.91	1.57	12.46	6.13		0.17	6.12	5.83	1.08	10.68	1.05	0.79	348.1	659.3	78.6	298.2	39.7	8.17	23.9	2.15	5.83	0.87	1.86	0.24	1.57	0.23	17.21	141.06	310.75	23.12	165.07	78.4	75.35	22.71	502.3	984.6	16.2	827.9	61.4	3247.1	24.2	3.89	192.4
25	Konglongxiang	21.34	Stage 3	Lhasa	13KLB01	Hao et al., 2018	41.2	2.06	7.47	10.1		0.18	11.1	20.1	0.8	3.78	3.14	4.6	101	263	41.2	190	38.8	6.76	21.3	2.08	8.36	1.29	2.77	0.32	1.88	0.26	35.7	215	259	41.4	80.6	21	137	14.5	349	1374	30.4	104	10.5	2903	3.62	0.56	17.8
25	Konglongxiang	21.34	Stage 3	Lhasa	13KLB05	Hao et al., 2018	47.6	3.06	9.45	11.8		0.21	8.88	10.8	1.21	5.03	2	0.74	127	335	52	236	47.8	7.6	26.9	2.64	11.4	1.71	3.91	0.46	2.77	0.38	31.1	258	181	33.2	33.1	26.1	159	19.8	468	898	41.2	278	33.6	2636	9.27	2.72	53.6
25	Konglongxiang	21.34	Stage 3	Lhasa	13KLB10	Hao et al., 2018	45.1	2.68	8.73	13.7		0.2	9.03	13.2	1.02	4.24	2.13	1.06	136	340	52.2	237	45.7	7.55	26.7	2.72	11.3	1.79	3.91	0.49	2.82	0.4	34.1	312	160	38	58.1	43.7	190	20.5	379	1232	42.3	246	28.2	2167	8.27	2	31.4
25	Konglongxiang	21.34	Stage 3	Lhasa	13KLB11	Hao et al., 2018	45.8	1.92	9.48	9.26		0.14	10.9	13	0.93	5.38	3.24	0.65	121	303	44.4	198	38.3	6.28	21	2.05	8.33	1.27	2.81	0.3391	2.04	0.29	24.5	202	317	34.3	68.7	26	134	17.5	495	1331	31.6	179	14.6	3160	5.48	0.79	20.8
25	Konglongxiang	21.34	Stage 3	Lhasa	KLBT2	Hao et al., 2018	45.9	3.61	8.47	13		0.28	9.17	12.3	1.21	4.22	1.84	0.96	93.4	253	42.7	209	45	6.89	24.9	2.69	11.4	1.77	3.86	0.46	2.66	0.36	32.4	284	173	38.1	37.3	20.8	162	17.5	353	1224	41.5	205	23.3	2150	6.51	1.93	26
26	Xungba	22.22	Stage 3	Lhasa	99-B06	Guo et al., 2015	54.32	1.44	11.75	5.93		0.12	9.43	6.42	2.08	5.37	1.14	1.59	84.71	204.16	29.82	132.14	30.45	4.47	17.59	1.84	7.05	0.85	1.68	0.23	1.53	0.25	38.34	318.42	583.71	61.35	527.17	61.09	50.13	21.06	915.8	809.4	16.57	538.2	25.27	2520.2	13.52	1.68	86.65
26	Xungba	22.22	Stage 3	Lhasa	99-B09	Guo et al., 2015	57.38	1.22	12.51	6.07		0.08	6.75	4.33	2.27	7.24	0.85	1.64	97.54	245.26	33.36	138.4	32.51	4.39	18.48	1.74	7.02	1.15	2.39	0.33	1.99	0.29	19.18	198.35	352.12	25.57	317.4	62.47	58.29	19.83	674.5	715.9	23.14	718.3	24.03	3417.5	20.43	1.81	93.8
26	Xungba	22.22	Stage 3	Lhasa	99-B23	Guo et al., 2015	55.19	1.04	13.18	5.98		0.12	6.94	4.87	2.19	7.52	0.81	1.87	112.97	273.18	39.08	158.26	37.73	4.38	19.79	1.95	6.34	0.92	2.25	0.32	1.98	0.29	26.24	118.72	419.39	27.12	246.81	57.91	69.23	20.77	718.6	1079.4	21.07	580.2	24.19	3625.3	13.71	1.58	73.25
26	Xungba	22.22	Stage 3	Lhasa	99-C12	Guo et al., 2015	53.53	0.98	13.62	7.11		0.13	8.08	5.39	2.26	7.83	0.69	0.91	95.38	234.21	33.59	142.82	33.24	4.69	20.34	1.82	6.21	0.95	2.26	0.31	2.17	0.32	23.46	136.56	527.17	29.39	324.36	82.04	73.86	21.45	759.2	828.7	25.24	634.5	12.87	3124.1	17.85	1.13	85.26
26	Xungba	22.22	Stage 3	Lhasa	XBS-01	Guo and Wilson 2019	55.49	1.05	11.2	6.87		0.13	7.15	5.16	2.13	6.84	1.05	2.17	86.27	213.6	30.59	137.67	32.14	3.95	18.36	1.92	7.88	1.14	2.49	0.34	2.04	0.31	21.92	236.7	461.8	51.76	395.4	57.24	53.79	21.57	917.6	823.4	25.98	549.72	31.45	2719	16.42	1.79	91.57
26	Xungba	22.22	Stage 3	Lhasa	XBS-05	Guo and Wilson 2019	52.84	1.27	12.86	5.68		0.11	11.13	4.35	1.78	6.42	0.94	2.35	96.43	226.4	32.71	146.59	34.85	3.26	20.28	1.86	6.87	1.02	2.31	0.3	1.81	0.27	19.45	318.9	548.6	43.17	497.8	51.39	71.34	20.72	764.8	1003.6	24.37	645.59	45.04	4237	16.82	2.31	94.62
26	Xungba	22.22	Stage 3	Lhasa	XBS-03	Guo and Wilson 2019	53.79	1.32	10.71	6.82		0.14	8.76	6.89	2.49	5.27	1.12	2.49	90.25	241.7	35.38	133.61	31.24	4.49	21.75	1.75	5.84	0.88	2.07	0.28	1.68	0.24	25.49	167.4	517.3	34.52	348.5	64.17	60.85	21.74	749.1	947.6	28.49	678.28	28.46	3018	19.61	1.83	82.36
26	Xungba	22.22	Stage 3	Lhasa	TE137/93	Miller et al., 1999	53.64	0.91	12.05	6.65		0.12	10.16	4.65	1.62	6.71	1.1	0.86	84	207	30	144	30	5.3	16	1.8	7.8	1.14	2.5	0.31	2.1	0.3	13	115	528	28	358	63	72	16	702	990	30	392	23	3488	11.2	1.3	79
26	Xungba	22.22	Stage 3	Lhasa	TE138/93	Miller et al., 1999	57.73	0.87	12.18	6.31		0.12	7.14	4.27	2.11	6.19	0.91	1.08	89	206	29	145	29	4.7	16	1.7	6.9	1.01	2.5	0.29	1.9	0.27	12	109	368	24	230	58	75	19	523	1042	28	387	24	3416	10	1.3	87
26	Xungba	22.22	Stage 3	Lhasa	TE126/93	Miller et al., 1999	53.48	1.34	13.91	7.47		0.11	6.87	4.65	2.17	6.34	0.83	1.84	119	284	39	200	31	4.4	16	1.5	6.2	0.81	2.2	0.23	1.3	0.24	17	128	496	25	203	55	74	21	465	792	24	635	37	2718	17.7	2.5	93
27	Shiquanhe	22.53	Stage 3	Lhasa	GZ-S05	Guo et al., 2015	54.86	0.91	11.32	6.64		0.14	6.82	7.87	2.52	6.09	0.85	1.69	59.12	141.59	17.38	65.29	12.06	1.84	6.89	0.83	4.1	0.7	1.74	0.26	1.66	0.25	17.61	107.97	389.46	35.29	364.07	53.92	61.04	22.15	683.4	502.7	23.38	461.2	24.19	2138.3	12.63	1.78	56.1
27	Shiquanhe	22.53	Stage 3	Lhasa	GZ-S06	Guo et al., 2015	55.38	1.24	11.93	6.72		0.12	7.04	7.19	2.11	5.68	0.86	2.15	55.43	142.63	19.24	78.36	19.57	2.45	10.05	1.17	5.32	0.75	1.63	0.22	1.43	0.21	33.26	138.55	472.93	39.21	361.8	69.12	84.73	24.2	1029.7	683.2	22.04	505.2	28.83	3215.7	13.02	1.57	57.28
27	Shiquanhe	22.53	Stage 3	Lhasa	GZ-S12	Guo et al., 2015	59.13	0.55	12.68	5.49		0.07	6.97	5.53	2.47	5.13	0.96	1.08	56.25	130.85	17.39	69.01	16.42	2.15	8.58	0.95	4.47	0.73	1.71	0.24	1.52	0.23	10.25	167.81	562.75	42.44	408.06	64.43	69.35	24.39	674.2	481.1	17.85	450.4	25.18	2319.6	9.16	1.88	70.55
27	Shiquanhe	22.53	Stage 3	Lhasa	GZ-S15	Guo et al., 2015	56.71	1.16	13.28	7.15		0.08	6.79	4.72	2.04	6.83	0.71	0.69	40.73	107.52	14.91	60.76	16.29	3.06	11.65	1.04	4.65	0.72	1.58	0.2	1.26	0.19	38.8	145.77	453.39	32.48	350.15	76.88	92.64	23.59	718.6	735	15.71	373.9	28.72	1368.5	10.18	1.54	39.3
27	Shiquanhe	22.53	Stage 3	Lhasa	GZ-S27	Guo et al., 2015	54.25	0.89	12.77	6.84		0.13	7.25	5.39	2.36	7.95	0.98	1.07	51.61	135.36	21.29	83.24	19.35	2.73	12.57	1.16	4.88	0.73	1.6	0.21	1.28	0.2	21.62	124.46	421.72	27.65	273.22	58.91	63.25	18.78	642.9	691	16.64	494.7	34.85	1406.9	13.45	1.63	34.28
27	Shiquanhe	22.53	Stage 3	Lhasa	SQH-08	Guo et al., 2015	56.93	1.57	11.39	5.11		0.08	7.43	6.97	2.99	6.48	0.53	1.34	50.79	123.61	17.95	75.21	18.09	2.21	10.82	1.27	5.63	0.91	2.24	0.3	1.87	0.29	28.44	153.06	362.18	50.35	236.34	35.11	61.29	21.13	671.5	410.6	21.9	354.9	29.71	2334.6	12.26	1.86	42.03
27	Shiquanhe	22.53	Stage 3	Lhasa	SQH-15	Guo et al., 2015	57.22	1.34	12.1	6.34		0.07	7.18	8.02	2.15	4.74	0.41	0.89	46.24	115.92	17.08	71.26	17.85	2.52	11.9	1.35	5.19	0.87	1.92	0.28	1.93	0.3	19.06	171.29	443.44	42.26	318.46	54.12	102.87	23.36	841.3	331.2	28.61	476.3	35.84	2969.3	11.73	1.79	59.84
27	Shiquanhe	22.53	Stage 3	Lhasa	SQ04	Guo and Wilson 2019	56.31	1.29	10.46	6.48		0.08	7.13	6.29	2.34	6.78	0.59	1.83	58.27	138.92	18.34	68.73	16.28	2.06	9.75	1.24	5.41	0.82	1.66	0.23	1.49	0.23	21.81	118.72	425.8	36.54	386.2	61.97	71.54	21.83	563.4	761.3	21.36	504.13	21.42	3107	13.16	1.25	43.47
27	Shiquanhe	22.53	Stage 3	Lhasa	SQ03	Guo and Wilson 2019	57.83	0.91	10.28	6.74		0.09	7.62	6.73	2.4	6.05	0.78	0.94	71.35	154.1	18.47	67.16	15.73	1.82	8.57	1.06	4.65	0.76	1.93	0.27	1.72	0.26	23.69	148.5	504.3	37.56	294.7	71.64	53.79	19.8	826.3	684.4	24.17	413.35	23.65	3729	12.87	2.13	64.72
27	Shiquanhe	22.53	Stage 3	Lhasa	SQ17	Guo and Wilson 2019	58.37	1.18	11.68	5.37		0.11	7.04	5.16	2.21	6.44	0.83	1.29	47.24	124.3	17.51	73.24	17.16	2.34	11.07	1.28	5.31	0.89	2.14	0.28	1.66	0.26	34.12	134.6	476.1	43.08	346.3	52.61	64.52	20.74	681.2	805.9	19.04	417.36	21.27	4263	12.25	1.72	48.85
27	Shiquanhe	22.53	Stage 3	Lhasa	SQ08	Guo and Wilson 2019	57.06	1.13	12.14	6.72		0.12	6.72	5.45	2.13	6.25	1.06	1.19	43.42	110.38	15.59	65.46	16.73	2.78	11.76	1.25	4.83	0.78	1.84	0.23	1.39	0.21	29.76	154.83	512.4	34.68	398.4	56.78	73.92	21.35	715.8	649.7	18.53	487.44	27.18	3162	12.45	1.86	41.93
28	Bongba	24.35	Stage 3	Lhasa	16YS	Guo et al., 2015	56.26	1.51	11.53	6.64		0.16	8.17	6.52	1.73	5.88	0.91	1.47	68.16	179.35	25.66	103.41	23.75	2.38	12.02	1.19	5.75	0.82	1.69	0.23	1.41	0.22	23.48	114.3	512.49	26.17	394.52	46.76	68.29	19.83	916.5	463.7	17.89	495.4	22.56	2408.5	13.14	1.43	61.07
28	Bongba	24.35	Stage 3	Lhasa	20YS	Guo et al., 2015	58.74	1.09	12.18	5.72		0.11	6.74	5.58	2.81	5.93	0.38	1.28	90.38	209.21	27.16	106.43	25.1	3.82	19.03	1.62	5.34	0.89	2.04	0.29	1.94	0.32	28.86	266.82	459.28	68.46	523.12	51.37	83.13	22.83	1428.4	435.2	20.11	401.3	26.29	3127.8	11.04	1.96	79.32
28	Bongba	24.35	Stage 3	Lhasa	23YS	Guo et al., 2015	56.95	1.18	12.46	6.61		0.12	6.83	5.67	2.69	6.1	0.35	0.63	85.22	226.19	29.28	111.06	24.73	2.77	17.24	1.79	6.58	0.96	2.16	0.32	2.19	0.3	29.03	245.95	563.17	54.19	420.78	76.91	70.42	25.59	1098	452.1	22.03	386.4	21.57	2898.6	13.37	2.51	81.35
28	Bongba	24.35	Stage 3	Lhasa	25YS	Guo et al., 2015	54.83	1.18	11.53	6.87		0.12	9.4	6.74	1.91	6.04	0.86	0.92	80.03	197.62	25.18	82.67	16.82	2.71	13.43	1.48	6.96	1.04	2.35	0.31	2.06	0.31	21.07	135.91	583.48	32.25	347.39	63.84	72.15	21.52	839.8	615.4	21.37	479.5	16.13	2357.7	11.46	0.77	58.61
28	Bongba	24.35	Stage 3	Lhasa	JS07	Guo et al., 2015	56.89	1.23	11.76	6.18		0.15	7.19	6.03	2.14	5.25	1.21	1.45	65.41	163.16	22.35	86.4	19.89	2.66	11.15	1.24	5.62	0.96	2.24	0.29	1.94	0.32	27.79	148.13	654.76	48.25	434.08	71.49	65.24	23.91	1025.3	657.2	18.26	416.2	21.65	2944.3	19.28	2.41	76.53
28	Bongba	24.35	Stage 3	Lhasa	BB-05	Guo and Wilson 2019	58.23	1.35	10.19	6.45		0.12	6.82	5.83	2.37	6.58	0.76	1.68	92.37	213.4	28.16	112.84	24.73	3.49	18.16	1.74	6.62	1.06	2.27	0.31	2.01	0.33	26.83	176.4	389.4	37.69	467.5	51.48	73.59	22.37	1352.9	643.7	22.96	467.28	37.34	2371	16.48	2.16	64.82
28	Bongba	24.35	Stage 3	Lhasa	BB-11	Guo and Wilson 2019	55.43	1.34	10.47	6.72		0.13	9.46	6.37	2.16	5.13	1.17	1.35	81.63	196.8	23.27	83.39	16.78	2.71	15.42	1.57	6.81	1.09	2.31	0.32	1.96	0.3	23.76	243.5	658.2	58.46	529.7	63.91	68.81	23.65	976.1	618.4	25.92	435.75	32.13	4376	14.17	2.04	72.96
29	Bamaoqingzong	28.67	Stage 2 (b)	Qiangtang	G98-1	Guo et al., 2006	50.24	1.2	12.02	8.11		0.14	8.42	10.4	2.89	6.32	0.25	1.24	405	658	65.3	208	34.7	8.61	18.5	2.28	9.65	1.56	4.02	0.58	3.84	0.57	23.3	205.3	389.2	35.3	134.6	47.2	121.9	22.8	119	2433	38.2	428	68.2	7504	10.6	1.04	68.6
29	Bamaoqingzong	28.67	Stage 2 (b)	Qiangtang	B04	Guo and Wilson 2019	44.21	1.13	13.77	9.63		0.15	8.72	11.29	1.74	6.31	1.02	1.68	395.28	641.03	64.95	191.74	38.29	8.71	20.89	2.37	9.42	1.71	3.86	0.48	2.97	0.46	26.18	162.52	391.46	68.31	172.49	56.58	102.43	23.07	238.56	2520.4	43.35	869.3	38.47	6192.6	21.32	2.19	126.34
29	Bamaoqingzong	28.67	Stage 2 (b)	Qiangtang	B03	Guo and Wilson 2019	45.37	1.08	14.62	9.48		0.13	7.59	12.67	2.02	5.98	0.79	0.65	483.64	763.58	82.71	267.22	46.05	11.27	23.36	2.61	10.32	1.65	3.93	0.53	3.36	0.52	23.37	150.48	364.35	61.84	153.77	41.2	83.26	19.83	315.72	2718.3	33.26	521.4	27.31	6752.4	11.37	1.63	73.21
29	Bamaoqingzong	28.67	Stage 2 (b)	Qiangtang	B06	Guo and Wilson 2019	47.29	1.83	13.41	6.65		0.11	8.84	10.93	2.58	5.17	1.62	1.35	301.2	513.69	53.28	164.75	34.69	8.72	20.41	2.36	10.29	1.48	3.37	0.41	2.58	0.36	19.3	132.47	182.39	43.28	150.12	32.51	63.24	21.06	138.15	2631.9	35.36	517.4	59.38	7210.2	11.81	2.62	63.7
29	Bamaoqiongzong	28.67	Stage 2 (b)	Qiangtang	G98-6	Guo et al., 2006	46.47	0.75	12.9	12.19		0.12	9.02	12.06	2.33	3.88	0.26	1.48	401	625	67.2	215	36.1	8.46	17.16	2.07	9.27	1.35	3.97	0.64	4.31	0.67	23.5	186.2	440.5	26.5	96.9	44.48	98.2	19.6	209	2664	37.5	549	70.9	7544	12.9	1.68	72.6
29	Bamaoqiongzong	28.67	Stage 2 (b)	Qiangtang	G98-3	Guo et al., 2006	47.36	1.07	13.8	12.34		0.11	8.06	10.76	2.95	3.31	0.23	0.62	423	715	72.5	201	38.1	9.31	19.3	2.36	10.3	1.64	4.27	0.61	3.63	0.52	25.6	198.4	495	38.4	156.7	52.47	116.1	21.7	138	2326	32.4	401	51.7	7434	8.2	1.11	76.3
29	Bamaoqiongzong	28.67	Stage 2 (b)	Qiangtang	G98-9	Guo et al., 2006	48.34	1.45	12.87	10.92		0.11	8.04	11.01	2.27	4.42	0.57	2.11	236	462	51.7	162	28.1	6.49	12.86	1.41	7.08	1.48	4.11	0.61	3.89	0.61	21.6	180.2	401.8	22.5	113	40.87	124.6	20.3	246	2611	35.9	475	80.5	7569	12.8	2.98	68.2
29	Bamaoqiongzong	28.67	Stage 2 (b)	Qiangtang	G98-14	Guo et al., 2006	47.58	1.36	13.12	9.66		0.09	7.15	12.12	3.72	4.81	0.39	2.41	366	554	60.7	172	28.1	7.17	15.08	1.84	8.89	1.51	4.16	0.59	3.95	0.56	20.6	177.3	376.2	20.4	124.7	37.19	91.1	20.2	213	2047	33.5	442	78.6	7627	11.5	2.36	67.1
30	Gemucuo	30.13	Stage 2 (b)	Qiangtang	GU-07	Guo and Wilson 2019	46.91	1.84	13.72	9.48		0.16	7.68	9.91	2.62	4.75	1.28	1.37	218.03	439.15	47.28	151.36	31.27	7.18	17.69	2.23	9.56	1.52	3.69	0.46	2.61	0.37	20.16	182.94	152.06	34.71	166.25	38.49	75.2	20.37	152.58	1709.4	36.12	568.7	40.85	4216.3	17.34	1.8	67.39
30	Gemucuo	30.13	Stage 2 (b)	Qiangtang	GU-05	Guo and Wilson 2019	46.54	1.67	14.94	9.51		0.15	7.37	10.53	2.57	4.61	0.96	1.01	152.46	276.25	28.94	91.21	18.63	4.75	12.48	1.56	7.59	1.31	2.97	0.41	2.39	0.38	17.79	164.13	123.84	32.53	138.47	50.25	73.69	19.38	128.62	2645.3	30.25	506.8	21.53	5128.6	13.45	1.48	53.73
30	Gemucuo	30.13	Stage 2 (b)	Qiangtang	GG16-24	This study	46.85	2.01	13.61	9.47		0.15	7.38	9.67	2.93	4.35	1.46	2.08	215.62	416.8	48.38	169.61	26.88	6.43	17.1	2.06	9.14	1.66	3.73	0.45	2.64	0.36	21.74	159.61	113.24	31.29	110.67	51.67	61.45	20.74	130.53	2516.6	32.43	431.2	23.81	4019.5	15.73	1.65	50.16
30	Gemucuo	30.13	Stage 2 (b)	Qiangtang	GG16-16	This study	47.31	1.97	13.52	9.69		0.13	7.92	9.81	2.86	4.21	1.38	1.41	223.79	431.29	50.62	174.76	29.45	7.08	18.27	2.29	10.61	1.75	3.86	0.48	2.76	0.41	22.89	175.58	120.45	35.86	138.49	46.38	79.06	19.61	143.76	2849.5	41.73	450.9	41.65	3072.8	17.44	2.78	61.95
30	Gemucuo	30.13	Stage 2 (b)	Qiangtang	GG16-07	This study	49.52	1.65	14.36	8.92		0.12	6.45	8.64	2.76	3.81	1.14	2.17	162.47	285.66	32.73	113.84	17.86	4.59	12.45	1.53	7.78	1.31	3.02	0.41	2.38	0.35	16.77	138.49	99.62	29.43	81.07	56.16	67.28	21.09	79.51	1987.4	29.68	364.7	30.82	2031.5	12.79	1.86	53.71
31	Mugouriwang	32.57	Stage 2 (b)	Qiangtang	MG-13	Guo and Wilson 2019	50.27	0.83	13.81	8.76		0.13	9.42	8.82	2.75	1.78	0.59	2.64	43.26	89.34	11.42	43.03	9.31	2.69	6.63	0.91	4.87	0.92	2.45	0.34	2.14	0.29	26.05	125.6	613.9	57.4	212.5	45.07	121.4	17.29	24.51	1209	23.72	236.4	17.96	612.4	6.28	1.07	11.37
31	Mugouriwang	32.57	Stage 2 (b)	Qiangtang	MG-04	Guo and Wilson 2019	53.14	0.91	15.05	7.69		0.12	6.39	9.53	2.72	1.93	0.59	1.68	53.02	106.17	12.32	41.16	9.02	2.45	6.37	0.85	4.86	0.97	2.49	0.33	2.18	0.34	27.81	103.1	537.2	70.83	133.6	42.86	71.03	18.94	40.48	1187	24.47	185.6	15.32	672.1	4.97	0.99	15.24
31	Mugouriwang	32.57	Stage 2 (b)	Qiangtang	MG-07	Guo and Wilson 2019	52.62	1.16	16.27	6.58		0.15	7.64	8.47	2.92	1.85	0.86	1.79	47.15	100.26	12.39	40.02	8.41	2.65	7.04	0.9	4.88	0.84	2.18	0.31	2.01	0.3	24.27	132.3	581.5	49.22	183.1	56.81	81.94	20.13	31.29	1233	26.35	190.2	24.59	728.6	5.23	1.43	9.03
31	Mugouriwang	32.57	Stage 2 (b)	Qiangtang	MG22	Lai et al., 2007	51.71	0.87	14.88	6.5	0.6	0.1	7.8	7.9	2.49	1.99	0.56	3.91	46.1	99.8	12	47.3	8.55	2.12	6.52	0.9	4.81	0.91	2.33	0.32	2.19	0.32	21.6	157	517	49.6	271	42.2	96.1	16.8	57.5	1028	22.5	176	15.8	481	4.84	0.89	13.2
31	Mugouriwang	32.57	Stage 2 (b)	Qiangtang	MG27	Lai et al., 2007	51.43	0.75	17.47	5.6	1	0.09	6.7	8.4	2.62	1.95	0.53	3.11	46.7	102	11.9	46.6	8.17	2.15	6.56	0.84	4.59	0.88	2.31	0.33	2.11	0.32	21.9	157	500	47.9	272	41.9	87	17.9	50.7	1096	22.9	180	15.9	521	5.29	0.91	16.1
31	Mugouriwang	32.57	Stage 2 (b)	Qiangtang	MG16	Lai et al., 2007	52.49	0.97	15.58	3.9	2.9	0.11	6.2	9.5	2.49	1.71	0.5	3.19	48	108	12.7	48.4	8.94	2.42	6.74	0.91	5.24	1.03	2.61	0.41	2.19	0.35	22.8	90.2	513	81	259	83.9	89.6	17.8	30.7	1320	24.3	175	15.6	600	5.06	0.98	11.7
31	Mugouriwang	32.57	Stage 2 (b)	Qiangtang	MG18	Lai et al., 2007	52.5	0.9	15.35	4.2	2.3	0.11	6.1	9.52	2.63	2.01	0.51	3.41	47.3	108	12.5	52.8	8.65	2.28	7.01	0.83	4.75	0.89	2.37	0.32	2.08	0.35	22.6	118	489	62.2	259	58	83.2	18.4	49.1	1207	22.3	173	15.8	619	5.36	0.98	12.4
32	Nadingcuo	35.41	Stage 2 (b)	Qiangtang	NDC11	Guo and Wilson 2019	47.38	2.37	15.88	10.61		0.16	7.31	8.22	3.79	1.15	0.84	2.08	53.29	113.27	13.51	45.21	11.03	2.46	5.85	0.83	4.32	0.81	2.02	0.25	1.48	0.21	17.32	184.1	183.7	31.09	110.3	31.68	60.25	17.07	53.81	1458	18.29	319.2	41.75	435.3	8.92	2.46	6.43
32	Nadingcuo	35.41	Stage 2 (b)	Qiangtang	NDC06	Guo and Wilson 2019	50.07	2.24	15.69	8.48		0.13	6.47	8.17	4.36	1.67	0.89	1.74	50.06	107.24	12.57	47.19	12.04	3.24	7.06	0.92	4.68	0.83	1.97	0.26	1.37	0.2	13.19	201.8	156.2	37.16	87.39	36.72	52.53	18.26	50.58	1228	17.02	301.7	45.29	427.1	7.36	2.65	7.22
32	Nadingcuo	35.41	Stage 2 (b)	Qiangtang	NDC04	Guo and Wilson 2019	49.63	2.51	15.12	9.02		0.15	6.69	9.34	4.38	1.82	0.73	0.51	51.49	110.56	12.93	46.87	11.62	3.05	6.91	0.87	4.65	0.85	2.11	0.29	1.78	0.25	18.09	170.2	168.4	34.81	93.19	38.17	41.06	16.94	52.1	1093	20.18	312.6	46.9	418.5	7.84	2.62	5.35
32	Nadingcuo	35.41	Stage 2 (b)	Qiangtang	NDC08	Guo and Wilson 2019	48.79	2.36	15.49	9.51		0.14	7.15	8.47	3.29	1.77	0.84	1.81	54.28	108.21	13.29	46.73	11.08	2.82	6.78	0.86	4.47	0.83	2.04	0.29	1.85	0.27	15.86	183.2	173.1	33.54	101.6	34.25	48.16	17.35	55.18	1346	22.73	330.6	43.48	420.7	8.15	2.53	5.39
33	Chibuzhangcuo	35.43	Stage 2 (b)	Qiangtang	CBZ-03	Guo and Wilson 2019; This study	51.75	2.39	14.28	8.96		0.17	5.85	7.92	3.82	1.65	1.14	1.73	54.73	102.48	11.81	41.67	10.54	2.89	7.76	1.08	5.88	1.06	2.69	0.38	2.31	0.33	19.61	310.85	294.7	69.51	307.4	46.76	81.23	20.81	47.63	2075	31.04	315.82	43.41	739.8	7.87	2.35	4.23
33	Chibuzhangcuo	35.43	Stage 2 (b)	Qiangtang	CBZ-01	Guo and Wilson 2019; This study	50.26	2.44	13.76	7.91		0.15	6.27	9.84	3.49	1.74	1.29	2.35	56.81	107.75	12.02	42.15	10.36	2.77	7.61	1.02	5.37	0.99	2.58	0.36	2.19	0.3	26.85	239.61	264.9	91.72	197.8	76.85	120.49	21.75	60.09	1973	28.45	280.57	30.74	1369.5	7.84	1.71	5.02
34	Nangqian	37.14	Stage 2 (b)	Qiangtang	BZ04-5-1	Xu et al., 2019	48.36	1.05	12.85	7.23		0.11	10.17	8.67	2.85	3.36	0.84	3.69	85.5	170	19.4	74.8	10.9	2.9	8.39	1.09	3.81	0.68	2.13	0.21	1.46	0.23			329	42.7	237				79	1870	18.6	316	16.7	1640	7.41	0.723	47.2
34	Nangqian	37.14	Stage 2 (b)	Qiangtang	BZ05-1	Xu et al., 2019	48.16	1.05	12.69	7.2		0.11	10.41	8.66	2.76	3.43	0.84	3.72	86.8	171	19.7	74.6	11.3	2.94	8.03	1.1	4.01	0.68	2.21	0.23	1.5	0.218			347	43.3	250				82.9	1860	18.5	321	16.9	1460	7.38	0.697	20.5
34	Nangqian	37.14	Stage 2 (b)	Qiangtang	BZ05-2	Xu et al., 2019	48.04	1.05	12.64	7.14		0.11	10.54	8.59	2.75	3.38	0.84	3.98	90.5	180	20.6	78.2	11.5	3.03	8.77	1.15	4.29	0.71	2.29	0.24	1.62	0.241			356	46	252				85.2	1840	19.7	341	17.8	1490	7.9	0.781	27
34	Nangqian	37.14	Stage 2 (b)	Qiangtang	BZ04-2	Xu et al., 2019	53.88	0.93	13.84	6.09		0.08	6.74	7.29	3.58	4.09	0.77	2.27	85.8	170	19.6	75.6	11.7	2.98	8.27	1.1	4.12	0.7	2.13	0.22	1.51	0.2			188	44.4	149				104	1900	19.4	308	17.2	1480	6.92	0.797	18.4
34	Nangqian	37.14	Stage 2 (b)	Qiangtang	BZ04-3	Xu et al., 2019	53.76	0.93	13.76	6.11		0.09	6.81	7.33	3.55	4.07	0.78	2.29	88.4	174	20.3	76.8	11.9	3.07	8.45	1.19	4.3	0.74	2.23	0.21	1.57	0.248			197	43.4	154				108	1960	19.7	314	17.4	1500	7.18	0.834	19.5
34	Nangqian	37.14	Stage 2 (b)	Qiangtang	BZ04-5	Xu et al., 2019	53.46	0.92	13.59	6.08		0.08	6.49	7.28	3.51	4.14	0.77	2.26	86	171	19.6	74.9	11.7	3.06	8.32	1.14	3.91	0.68	2.06	0.22	1.45	0.217			187	44.1	150				106	1910	18.9	307	17	1440	7.04	0.808	17.6
34	Nangqian	37.14	Stage 2 (b)	Qiangtang	BZ04-6	Xu et al., 2019	53.94	0.93	13.82	6.09		0.08	6.72	7.24	3.53	4.13	0.78	2.32	90.7	180	20.8	81.6	12.6	3.17	8.84	1.18	4.2	0.75	2.27	0.24	1.61	0.242			199	47.4	156				111	2000	20.1	321	18.1	1580	7.49	0.829	20.5
34	Nangqian	37.14	Stage 2 (b)	Qiangtang	BZ03-3	Xu et al., 2019	56.89	0.76	13.57	5.46		0.07	7.24	6.04	3.85	3.74	0.52	1.32	71.9	142	16.2	62.2	10	2.53	7.34	1.02	3.97	0.7	2.22	0.25	1.69	0.24			291	44.3	198				104	1780	19.2	288	17.9	1280	6.96	0.95	20.5
34	Nangqian	37.14	Stage 2 (b)	Qiangtang	BZ03-4	Xu et al., 2019	55.93	0.78	13.31	5.72		0.08	7.67	6.4	3.75	3.6	0.53	1.59	73.3	146	16.6	62.5	9.95	2.51	6.82	1.07	3.92	0.72	2.26	0.26	1.64	0.257			324	48	213				99.3	1840	19.4	285	17	1270	6.82	0.871	20.1
34	Nangqian	37.14	Stage 2 (b)	Qiangtang	BZ03-5	Xu et al., 2019	55.35	0.79	12.99	5.87		0.09	8.4	6.52	3.6	3.4	0.53	1.7	70.6	140	16.3	61.7	9.35	2.4	6.93	1	3.78	0.68	2.23	0.24	1.6	0.246			367	47.1	239				94.3	1760	19.2	272	16.3	1220	6.44	0.861	19.6
34	Nangqian	37.14	Stage 2 (b)	Qiangtang	BZ03-6	Xu et al., 2019	55.98	0.77	13.22	5.8		0.08	7.95	6.33	3.72	3.61	0.53	1.45	72.7	143	16.5	62.6	9.55	2.45	7.16	0.97	3.86	0.68	2.17	0.24	1.72	0.262			343	47.5	218				99.2	1780	19.1	284	16.7	1260	7.05	0.908	21
35	Angdaercuo	38.3	Stage 2 (b)	Qiangtang	AE-04	Guo and Wilson 2019	52.26	1.65	15.38	8.02		0.12	5.07	9.85	2.86	1.69	0.7	2.15	54.51	106.84	12.63	44.19	9.75	2.68	6.53	0.91	4.82	0.87	2.27	0.3	1.95	0.28	25.03	172.5	241.3	53.72	63.5	41.28	60.45	19.22	35.16	989	20.52	238.1	22.35	571.2	6.84	1.27	7.31
35	Bilongcuo	38.3	Stage 2 (b)	Qiangtang	BL-6	Guo and Wilson 2019	52.24	1.62	15.17	7.46		0.13	4.28	10.35	3.03	1.85	0.72	3.01	52.04	101.43	12.36	43.11	10.32	2.89	6.35	0.88	4.81	0.86	2.28	0.31	1.9	0.27	23.16	165	329.4	55.29	50.2	43.14	67.52	19.04	38.75	1105	23.17	220.3	24.02	553.3	6.39	1.31	8.24
35	Bilongcuo	38.3	Stage 2 (b)	Qiangtang	BL-3	Guo and Wilson 2020	51.78	1.73	16.56	7.91		0.12	4.73	11.11	3.18	1.72	0.68	1.13	53.82	103.77	12.75	44.26	9.87	2.56	6.14	0.83	4.58	0.89	2.31	0.31	1.94	0.29	22.59	154.3	310.7	49.81	65.7	35.31	71.2	18.39	42.09	1028	22.36	251.9	20.28	629.6	5.91	1.24	7.06
36	Duogecuoren	39	Stage 2 (b)	Qiangtang	JC978	Guo et al., 2006	49.49	1.6	12.93	11.52		0.09	7.62	9.14	2.05	4.89	0.66	0.46	38.9	77.2	9.61	36.74	8.51	2.28	4.67	0.69	4.26	0.86	2.51	0.38	2.54	0.38	20.5	135.8	405.7	29.8	136.7	38.05	76.4	19.6	388	946	30.9	389	16.54	4985	9.21	2.33	50.7
36	Duogecuoren	39	Stage 2 (b)	Qiangtang	DG-11	Guo and Wilson 2019	48.69	0.92	15.43	9.71		0.09	7.15	13.12	0.84	1.17	0.87	1.98	53.82	97.03	11.26	37.34	8.19	1.73	3.95	0.51	2.67	0.5	1.23	0.17	1.13	0.17	15.26	119.31	257.35	34.05	126.28	27.36	53.57	19.24	85.3	1762	13.85	301.2	11.69	3528	7.03	0.75	24.27
36	Duogecuoren	39	Stage 2 (b)	Qiangtang	DG-05	Guo and Wilson 2019	48.35	1.48	12.74	10.42		0.12	6.96	9.31	3.57	5.24	0.86	0.89	71.28	135.61	15.57	56.24	12.93	2.83	6.25	0.87	4.85	0.86	2.17	0.28	1.64	0.24	21.28	126.34	410.31	31.57	122.59	41.63	72.48	20.72	124.13	1553.8	24.74	494.2	42.71	4193.5	10.62	2.43	22.75
36	Duogecuoren	39	Stage 2 (b)	Qiangtang	HD095	This study	45.25	1.14	12.67	8.25		0.11	10.46	12.51	2.63	3.58	1.29	2.73	351.43	594.24	52.73	160.92	25.16	5.49	12.33	1.6	7.16	1.08	2.69	0.35	2.21	0.32	26.85	187.23	516.49	36.31	356.76	51.2	65.79	19.65	67.35	4638.7	33.29	421.5	17.36	4216.8	10.13	0.76	38.25
36	Duogecuoren	39	Stage 2 (b)	Qiangtang	HD098	This study	51.67	1.02	14.79	7.18		0.08	6.13	7.68	3.1	3.84	0.96	3.14	94.15	181.78	16.97	51.32	10.54	2.72	7.16	1.02	4.96	0.82	2.1	0.27	1.56	0.24	16.49	120.65	287.43	28.76	169.08	31.91	44.96	17.87	73.42	2146.5	23.46	271.8	18.49	1963.5	5.67	1.04	23.16
37	Zhentouya	39.43	Stage 2 (b)	Qiangtang	ZT-01	Guo and Wilson 2019	51.16	0.47	15.83	7.83		0.12	6.78	12.29	1.18	1.51	0.92	1.87	56.38	112.34	12.15	43.27	8.74	1.91	4.76	0.62	3.15	0.64	1.71	0.24	1.53	0.24	18.06	141.8	439.3	41.25	161.9	29.31	67.36	18.73	90.74	1369	16.82	192.1	7.26	2528	4.72	0.45	28.34
37	Zhentouya	39.43	Stage 2 (b)	Qiangtang	ZT-03	Guo and Wilson 2019	50.03	0.64	15.92	8.54		0.14	6.92	13.31	1.03	1.25	0.37	1.83	51.23	94.27	10.71	37.65	6.92	1.76	4.54	0.58	2.96	0.59	1.56	0.23	1.46	0.23	17.83	125.1	476.2	36.17	153.8	35.04	51.22	15.45	73.27	1328	14.65	313.9	6.48	2473	7.39	0.38	40.83
38	Bandaohu	40.18	Stage 2 (b)	Qiangtang	JC975	Guo et al., 2006	47.16	1.52	12.79	10.58		0.15	9.21	10.43	2.17	4.75	1.23	2.03	129	202	22.9	75.3	15.1	3.84	8.06	1.03	5.76	1.24	3.44	0.46	2.96	0.44	22.1	166.9	524.7	37.5	133.8	38.61	113	16.4	359	1289	30.1	494	24.3	6428	11.3	2.31	53.6
38	Bandaohu	40.18	Stage 2 (b)	Qiangtang	JC9719	Guo et al., 2006	48.66	1.46	13.54	9.12		0.17	9.17	9.88	2.41	4.7	0.89	2.87	229	308	33.8	109	18.7	4.42	7.38	1.08	6.13	1.37	3.61	0.52	3.11	0.47	22.6	148.6	410.9	35.9	122.3	31.28	100.7	18.7	304	1668	34.7	317	47.9	6869	9.41	2.29	64.9
38	Bandaohu	40.18	Stage 2 (b)	Qiangtang	JC973	Guo et al., 2006	49.43	1.39	14.86	10.32		0.14	6.34	9.93	2.05	4.88	0.65	1.83	219	314	37.2	119	21.4	5.36	12.2	1.64	8.29	1.48	3.96	0.63	4.07	0.59	18.2	126.9	211.9	21.7	113.6	30.19	91.3	21.2	279	1706	31.7	338	46.5	7108	7.26	2.71	58.5
38	Bandaohu	40.18	Stage 2 (b)	Qiangtang	BD-12	Guo and Wilson 2019	43.83	1.22	12.81	8.35		0.15	9.26	12.56	2.75	5.13	0.73	2.67	121.42	225.75	23.38	79.2	17.67	4.82	11.46	1.39	7.25	1.22	2.81	0.38	2.29	0.37	22.09	120.46	418.29	37.14	156.09	56.74	132.49	21.59	76.32	2608.6	23.19	324.61	48.42	4837.7	8.25	2.65	30.13
38	Bandaohu	40.18	Stage 2 (b)	Qiangtang	BD-05	Guo and Wilson 2019	45.14	1.13	11.26	8.94		0.12	7.91	13.49	2.64	5.62	0.87	2.32	184.83	323.31	34.72	121.38	28.35	7.43	18.29	2.15	9.86	1.78	4.25	0.54	3.18	0.46	23.15	128.31	401.38	32.58	182.47	53.16	89.3	23.27	81.74	2343.2	37.38	593.2	46.07	3538.2	17.49	2.47	48.52
38	Bandaohu	40.18	Stage 2 (b)	Qiangtang	BD-02	Guo and Wilson 2020	45.62	1.36	11.42	8.37		0.11	9.06	12.88	2.96	5.31	0.59	1.94	154.2	284.63	32.39	103.27	23.42	6.51	15.56	1.91	9.36	1.56	3.47	0.45	2.83	0.41	21.83	125.43	437.95	34.1	210.53	54.01	92.46	19.63	135.83	2520.6	40.72	349.3	43.85	3665.6	9.63	2.35	40.76
39	Zuerkenwulashan	40.95	Stage 2 (b)	Qiangtang	ZW-05	Guo and Wilson 2019	49.81	1.32	15.56	7.68		0.11	6.56	13.72	1.02	1.15	0.45	2.46	71.03	131.2	15.17	48.49	9.83	2.42	5.74	0.72	3.61	0.65	1.72	0.24	1.54	0.23	19.02	125.8	329.4	36.17	171.3	32.56	69.81	17.28	64.16	1627	15.83	327.1	17.28	2425	7.92	1.06	15.47
39	Zuerkenwulashan	40.95	Stage 2 (b)	Qiangtang	ZW-09	Guo and Wilson 2019	49.52	0.63	15.61	8.92		0.12	6.79	13.67	0.95	1.06	0.51	2.19	63.19	124.49	14.32	51.36	7.76	1.94	5.01	0.64	3.28	0.58	1.59	0.23	1.41	0.22	15.41	103.3	308.2	83.21	169.6	29.21	72.05	20.29	107.2	1315	16.27	257.3	8.49	3791	5.87	0.53	19.36
39	Zuerkenwulashan	40.95	Stage 2 (b)	Qiangtang	ZW-21	Guo and Wilson 2020	48.03	0.65	16.45	9.33		0.14	6.78	13.85	0.87	1.03	0.72	1.76	79.37	152.01	16.37	55.19	9.43	2.26	5.37	0.71	3.39	0.65	1.67	0.24	1.58	0.24	17.32	110.27	279.1	57.24	136.3	40.48	81.42	21.03	142.9	1734	17.64	283.1	10.83	2453	6.71	0.69	48.84
39	Zuerkenwulashan	40.95	Stage 2 (b)	Qiangtang	D2188	Lin, 2003	55.58	0.7	13.92	2.41	4	0.1	8.67	7.01	3.18	2.89	0.42	0.63	91.37	166.6	19.06	67.26	10.13	2.253	6.361	0.84	3.883	0.703	1.893	0.257	1.594	0.244	19.48	115.8	362.2	32.31	253.4				70.04	1569.6	20.85	207.1	10.06	1879.9	4.849	0.519	41.21
39	Zuerkenwulashan	40.95	Stage 2 (b)	Qiangtang	D3245	Lin, 2003	58.19	0.66	14.73	2.49	3.38	0.09	6.99	6.59	3.13	2.88	0.24	0.67	44.92	82.84	9.614	34.35	5.287	1.246	3.756	0.509	2.587	0.487	1.34	0.189	1.224	0.181	17.75	119.9	363.6	31.67	225.2				82.18	983.6	14.73	162.6	7.165	1214.4	4.022	0.391	28.24
39	Zuerkenwulashan	40.95	Stage 2 (b)	Qiangtang	D3302	Lin, 2003	52.25	0.91	14.37	2.98	4.72	0.12	9.1	8.18	3.18	2.93	0.66	0.35	87.06	166.5	19.74	72.43	10.91	2.651	7.065	0.935	4.36	0.819	2.105	0.285	1.816	0.275	23.72	146.9	405.5	36.57	238.6				91.21	1467	23.84	247.9	14.1	1646	5.59	0.675	31.21
40	Luanqingshan	41.95	Stage 2 (b)	Qiangtang	LQ-05	Guo and Wilson 2019	48.56	1.03	16.22	9.11		0.13	6.37	13.62	0.75	1.14	0.75	2.14	63.16	127.31	14.27	49.26	10.15	2.6	6.07	0.75	3.78	0.69	1.82	0.25	1.61	0.24	21.73	135.2	241.3	61.91	124.8	41.29	81.32	23.05	71.24	1503	16.37	351.2	15.31	3237	7.58	0.93	13.12
40	Luanqingshan	41.95	Stage 2 (b)	Qiangtang	LQ-S16	This Study	54.21	0.86	15.64	7.12		0.12	5.94	10.75	1.37	2.59	0.72	1.06	73.82	131.09	15.11	52.67	8.62	2.17	5.32	0.71	3.56	0.64	1.67	0.23	1.58	0.25	23.97	167.2	271.6	89.21	167.9	52.08	93.25	24.3	81.78	2367.5	18.49	301.7	13.68	2134.6	6.79	0.84	38.95
41	Dongyuehu	42.59	Stage 2 (b)	Qiangtang	DY-03	Guo and Wilson 2019	50.82	0.94	15.96	8.85		0.13	6.76	11.65	1.03	1.67	0.82	1.34	65.72	124.53	14.27	45.36	9.49	2.08	5.02	0.59	2.89	0.51	1.27	0.18	1.18	0.18	21.46	162.17	417.2	82.93	112.36	45.28	57.24	16.29	71.04	1746	16.25	359.2	12.39	2924	8.58	0.73	27.36
41	Dongyuehu	42.59	Stage 2 (b)	Qiangtang	DYF-K004	This study	53.16	1.1	16.18	8.46		0.12	5.79	7.19	1.66	3.52	0.67	2.17	62.43	120.68	13.02	44.69	8.79	2.27	4.94	0.63	3.32	0.53	1.38	0.19	1.26	0.19	23.09	149.5	381.6	68.27	167.6	51.97	60.43	20.16	81.09	1904.4	15.73	322.7	15.39	2364.5	10.08	1.09	26.45
42	Yuejinla	42.84	Stage 2 (b)	Qiangtang	YJ-09	Guo and Wilson 2019	47.9	0.71	15.38	9.34		0.08	7.86	14.34	0.78	1.29	0.48	1.85	56.79	109.21	12.43	38.52	6.38	1.57	4.03	0.51	2.86	0.53	1.38	0.2	1.27	0.19	14.26	102.4	341.6	49.21	168.25	31.91	67.58	19.06	112.93	1847	15.82	259.4	10.23	4840	6.07	0.66	58.29
42	Yuejinla	42.84	Stage 2 (b)	Qiangtang	YJL-GF33	This Study	52.31	0.87	14.67	8.39		0.12	6.09	8.47	2.16	3.79	0.61	2.33	63.65	120.47	13.62	47.76	9.35	2.43	5.62	0.66	3.27	0.61	1.58	0.22	1.34	0.22	15.61	91.45	362.7	56.72	181.4	46.58	73.69	20.17	139.76	2104.8	23.56	287.9	11.67	5016.7	7.64	0.95	38.27
42	Yuejinla	42.84	Stage 2 (b)	Qiangtang	YJL-GF15	This Study	50.64	0.91	15.14	8.34		0.11	7.12	7.66	2.37	4.68	0.73	1.85	57.16	112.43	11.68	36.49	6.47	1.62	4.11	0.5	2.81	0.52	1.32	0.19	1.28	0.19	19.83	134.7	385.1	69.84	172.5	53.62	64.17	21.09	91.25	1846.3	17.74	312.2	13.93	2389.4	7.09	0.91	31.26
43	Meiriqiecuo	43.32	Stage 2 (b)	Qiangtang	MC-02	Guo and Wilson 2019; This study	53.27	2.35	13.86	8.75		0.13	6.58	8.76	2.71	0.95	0.73	1.56	51.48	97.12	10.93	38.47	9.25	2.58	6.95	0.94	5.12	0.95	2.43	0.35	2.19	0.31	28.36	237.74	511.6	102.23	312.5	58.11	79.36	23.17	72.63	2805	27.46	346.52	22.73	1138.4	7.38	1.46	5.52
43	Meiriqiecuo	43.32	Stage 2 (b)	Qiangtang	BM306	This Study	53.89	2.17	13.25	8.69		0.12	6.33	8.91	2.63	1.45	0.76	1.68	50.73	94.35	10.48	39.15	9.73	2.64	7.12	0.97	5.26	1.02	2.56	0.36	2.24	0.32	27.13	264.28	467.59	91.54	307.3	56.71	80.68	21.43	73.26	2763.8	28.19	350.2	21.69	1049.5	7.96	1.57	5.38
44	Hongshanhu	44	Stage 2 (b)	Qiangtang	HS-05	Guo and Wilson 2019	50.97	1.56	12.49	7.76		0.15	11.27	7.48	4.73	1.04	0.52	1.78	31.46	61.58	7.21	28.15	7.38	2.24	5.54	0.75	4.26	0.81	1.89	0.26	1.69	0.24	36.21	187.29	194.08	30.43	126.71	46.25	128.16	21.61	34.22	849.25	23.62	274.14	32.67	514.12	7.26	1.86	4.06
44	Hongshanhu	44	Stage 2 (b)	Qiangtang	HS-03	Guo and Wilson 2019	50.05	1.92	13.26	7.67		0.11	10.62	7.24	4.61	2.38	0.62	1.86	68.74	132.83	15.76	56.48	12.05	3.16	6.78	0.86	4.91	0.98	2.67	0.34	2.12	0.31	30.58	256.8	351.02	51.46	156.28	45.33	132.05	22.43	51.75	1212.46	24.6	312.2	35.94	748.6	8.17	1.97	6.87
44	Hongshanhu	44	Stage 2 (b)	Qiangtang	HS-07	Guo and Wilson 2019	51.43	1.96	13.04	8.49		0.13	8.11	8.15	4.38	2.67	0.74	1.21	53.23	104.5	12.48	45.61	11.27	2.89	6.1	0.82	4.85	0.91	2.23	0.31	1.86	0.27	28.66	217.52	294.31	41.09	131.4	61.27	104.68	19.15	33.29	1324	26.76	287.42	49.08	529.1	7.23	2.94	5.15
44	Hongshanhu	44	Stage 2 (b)	Qiangtang	KP48-3	Deng et al., 2001	51.16	1.26	12.44	2.02	7.06	0.15	10	5.88	3.48	0.9	0.18	1.8	15.8	30.6		14.9	3.41	1.11		0.62					1.94	0.28	28	167	117	33	80		231	20	35	99	19	115	16	31			5.36
45	Bangdaco	49.87	Stage 2 (b)	Qiangtang	2T395	Ding et al., 2003	44.3	2.15	16.05	11.7		0.19	7.3	8.4	4.5	1.2	0.65	3.2	65	120	12.4	46	7.9	2.8	7	1	5	1	2.5	0.4	2.1	0.3			204	38	95	45	100		8.8	1138	25	253	66	911	5.5	4.2	6.9
45	Bangdaco	49.87	Stage 2 (b)	Qiangtang	2T396	Ding et al., 2003	44.91	2.3	15.88	11.86		0.16	7.02	8.13	4.58	0.94	0.85	2.91	64	118	12.2	46	8.1	2.8	7.2	1.1	5.4	1	2.7	0.4	2.4	0.4			215	35	94	41	99		8.6	1122	25	250	61	894	5.6	3.9	7.2
45	Bangdaco	49.87	Stage 2 (b)	Qiangtang	2T394	Ding et al., 2003	44.98	2.15	15.99	11.79		0.18	7.01	7.99	4.6	0.98	0.8	2.97	66	121	12.9	48	8.1	3	7.3	1.1	5.6	1.1	2.8	0.4	2.3	0.4			209	34	97	41	95		9	1162	26	259	65	929	5.9	4.5	7.5
45	Bangdaco	49.87	Stage 2 (b)	Qiangtang	003F-9	This Study	43.28	2.24	16.24	12.06		0.2	7.26	8.67	4.73	1.01	0.93	2.97	62.16	116.43	13.07	45.62	9.14	2.65	7.31	1.06	5.29	1.01	2.68	0.36	2.22	0.34	24.86	237.69	224.07	66.49	158.14	71.08	134.65	21.45	50.72	1025.7	23.68	259.4	62.79	917.8	5.97	4.11	7.47
45	Bangdaco	49.87	Stage 2 (b)	Qiangtang	BDC-02	Guo and Wilson 2019	44.16	2.68	15.93	11.35		0.23	8.95	8.76	4.34	1.83	0.87	0.82	66.45	126.19	13.72	48.29	11.36	3.15	8.69	1.27	6.68	1.23	2.84	0.38	2.31	0.32	18.67	264.83	214.75	42.61	164.36	108.69	112.13	20.42	38.65	1231	26.75	263.1	57.08	725.6	6.83	3.26	7.15
46	Panduo	49.7	Satge 2 (a)	Lhasa	PD01	This Study	53.05	0.91	16.73	7.65		0.18	4.75	8.92	2.89	3.72	0.36	1.05	51.28	104.75	12.29	42.81	8.56	2.36	7.47	1.15	5.78	1.12	2.86	0.39	2.43	0.37	24.62	274.8	57.69	34.15	34.92	14.57	173.46	21.52	137.68	1156.3	30.18	146.59	7.89	2468	3.47	0.55	41.72
46	Panduo	49.7	Satge 2 (a)	Lhasa	PD04	This Study	51.16	0.92	15.64	7.01		0.15	5.82	9.34	2.65	3.14	0.45	3.87	57.67	121.86	14.77	53.46	11.85	2.79	9.36	1.38	7.25	1.37	3.29	0.45	2.76	0.39	16.88	213.5	24.73	31.86	46.71	34.82	184.91	21.78	117.62	1435.7	34.26	170.44	14.8	1892	3.85	0.66	67.51
46	Panduo	49.7	Satge 2 (a)	Lhasa	05S13	This Study	48.27	1.12	16.38	10.09		0.18	5.61	10.76	2.18	1.95	0.37	2.21	31.05	62.28	7.64	30.85	7.38	2.06	7.41	1.25	7.19	1.5	4.13	0.62	3.87	0.57	34.95	278.1	132.04	51.58	83.56	20.27	101.28	20.46	67.36	846.1	39.75	186.47	12.82	1164	4.18	0.62	19.38
46	Panduo	49.7	Satge 2 (a)	Lhasa	05S07	This Study	49.15	0.92	15.78	9.16		0.17	4.39	11.59	3.42	2.39	0.51	1.76	30.81	60.13	7.65	31.07	7.33	1.97	7.55	1.26	7.42	1.53	4.11	0.59	3.77	0.56	30.67	210.35	138.76	42.69	90.47	23.14	127.76	19.38	56.95	852.6	41.23	136.92	11.07	597	3.49	0.55	8.21
46	Panduo	49.7	Satge 2 (a)	Lhasa	05S03	This Study	48.86	0.88	16.24	8.73		0.15	5.48	10.26	2.75	2.48	0.47	3.07	28.74	60.34	7.72	31.63	7.51	2.15	7.62	1.28	7.46	1.56	4.2	0.62	3.97	0.6	33.05	123.8	149.39	64.61	102.46	21.57	132.45	20.16	53.79	1064.1	43.97	120.54	10.43	886	3.05	0.48	9.65
47	Linzhou	52.9	Satge 2 (a)	Lhasa	M-14	This Study	44.32	1.01	16.95	10.64		0.17	5.08	13.03	2.86	1.79	0.51	3.97	76.82	167.43	15.76	56.43	10.29	2.67	8.48	1.05	5.74	1.06	2.89	0.43	2.78	0.38	28.41	249.16	41.39	38.43	34.47	56.5	153.72	19.59	61.08	2189.6	28.37	126.25	12.38	3075	3.08	0.51	18.34
47	Linzhou	52.9	Satge 2 (a)	Lhasa	M-11	This Study	47.63	0.82	16.42	9.78		0.16	5.49	9.74	3.15	3.29	0.54	3.27	55.68	114.61	13.82	54.27	10.46	2.41	8.35	1.16	6.08	1.09	2.76	0.38	2.45	0.39	31.07	259.4	65.57	51.83	46.15	47.08	138.24	21.76	56.19	1879.5	30.84	154.09	10.46	1038	3.76	0.78	15.76
47	Linzhou	52.9	Satge 2 (a)	Lhasa	M-05	This Study	45.76	0.8	16.84	9.96		0.15	5.58	10.66	2.85	3.61	0.62	3.16	50.24	91.43	10.82	36.18	7.38	2.03	5.47	0.9	5.31	0.96	2.37	0.34	2.26	0.35	21.46	267.9	38.81	35.46	27.51	51.76	112.35	19.57	58.47	916.4	31.57	157.39	7.83	2154	3.24	0.91	13.47
47	Linzhou	52.9	Satge 2 (a)	Lhasa	M-03	This Study	46.48	0.76	15.19	10.82		0.14	5.46	10.75	2.97	2.86	0.51	4.07	48.13	92.67	11.06	38.79	7.29	1.97	5.91	0.93	5.24	0.97	2.49	0.36	2.28	0.34	34.25	210.7	41.83	40.67	30.28	48.62	114.58	20.48	59.61	1035.8	29.66	149.67	8.54	2679	3.36	0.82	15.2
48	Dajiacuo	53.9	Satge 2 (a)	Lhasa	03C-13	This Study	50.06	0.95	16.31	7.62		0.16	7.06	11.84	1.71	1.78	0.42	2.39	42.35	79.17	9.64	36.82	9.42	2.45	6.11	0.85	5.03	0.96	2.64	0.38	2.56	0.38	39.76	276.15	231.58	34.98	108.67	34.19	103.75	20.46	49.81	1384.5	30.56	176.37	11.83	1028	3.64	0.77	56.84
48	Dajiacuo	53.9	Satge 2 (a)	Lhasa	03C-02	This Study	48.51	0.91	16.82	8.15		0.13	6.43	10.75	2.13	2.97	0.46	2.38	55.01	113.48	12.62	43.59	10.43	2.75	7.84	1.16	6.48	1.2	2.98	0.42	2.63	0.37	29.86	325.8	149.44	37.86	84.29	38.68	158.92	21.83	87.69	2176.4	31.38	181.45	13.39	2016	3.71	0.69	47.25
48	Dajiacuo	53.9	Satge 2 (a)	Lhasa	03C-07	This Study	49.44	0.86	17.05	7.94		0.15	6.27	9.86	2.69	1.95	0.47	3.15	52.36	105.87	13.46	50.28	9.62	2.89	8.86	1.28	7.01	1.29	3.04	0.41	2.61	0.4	16.23	191.7	23.65	30.13	51.07	40.31	89.48	19.52	56.74	1328.7	37.46	171.83	13.65	917	3.84	0.58	26.67
48	Dajiacuo	53.9	Satge 2 (a)	Lhasa	03C-11	This Study	49.06	0.92	16.77	8.64		0.16	6.59	9.97	2.54	1.88	0.45	2.84	51.17	110.45	12.89	46.73	10.05	2.81	8.5	1.21	6.84	1.26	3.12	0.43	2.58	0.39	30.18	276.2	60.73	41.86	90.61	36.75	140.37	20.21	105.83	1295.6	33.28	167.52	14.61	1385	3.37	0.46	38.15
49	Linzhou	55.37	Satge 2 (a)	Lhasa	CW-11	This Study	55.79	1.06	17.03	8.46		0.14	2.46	8.79	2.38	1.85	0.44	1.15	26.68	58.12	7.14	28.35	7.13	2.03	5.84	0.88	4.73	0.95	2.49	0.36	2.31	0.33	28.71	187.2	86.49	35.28	35.65	18.61	90.78	25.37	67.72	1048.5	29.43	96.95	8.13	976	2.63	0.42	15.01
49	Linzhou	55.37	Satge 2 (a)	Lhasa	CW-02	This Study	53.53	1.01	17.45	9.07		0.16	2.78	8.84	2.25	2.38	0.46	1.61	25.26	54.43	6.78	27.51	6.35	1.88	5.62	0.83	4.67	0.94	2.47	0.34	2.23	0.34	30.56	138.9	98.46	33.14	29.75	16.87	71.32	26.51	85.39	976.4	25.85	68.47	9.25	834	1.76	0.51	18.26
49	Linzhou	55.37	Satge 2 (a)	Lhasa	LN-04	This Study	50.46	0.98	16.41	8.73		0.18	4.35	9.69	3.14	2.37	0.46	2.84	51.04	98.67	12.29	46.82	10.79	2.68	7.85	1.07	5.11	0.95	2.56	0.38	2.5	0.38	30.47	267.6	146.9	45.58	51.73	46.81	108.64	19.72	67.63	791.8	31.45	154.06	10.72	1069	3.82	0.49	16.34
49	Linzhou	55.37	Satge 2 (a)	Lhasa	LN-07	This Study	47.51	0.92	15.37	12.26		0.17	5.67	7.48	3.71	2.16	0.42	3.86	47.43	89.34	10.25	38.74	8.91	2.31	7.88	1.16	5.83	1.02	2.47	0.35	2.29	0.35	20.61	179.4	17.28	29.33	27.49	39.78	102.37	20.04	60.59	1442.5	29.71	137.56	11.42	1306	3.41	0.53	27.68
49	Linzhou	55.37	Satge 2 (a)	Lhasa	LN-03	This Study	51.82	0.99	15.16	12.07		0.18	4.13	7.35	3.36	2.08	0.51	2.18	53.67	95.83	11.76	43.12	9.39	2.3	7.92	1.04	4.96	0.97	2.45	0.35	2.38	0.35	19.74	238.9	23.42	34.18	24.62	31.59	107.16	18.57	61.83	1402.6	31.52	130.43	12.07	979	3.47	0.48	26.79
49	Linzhou	55.37	Satge 2 (a)	Lhasa	LN-15	This Study	48.17	1.06	15.35	10.28		0.17	3.51	10.46	1.82	2.31	0.39	4.64	50.15	90.46	10.24	34.37	7.16	2.12	5.68	0.81	4.78	0.91	2.32	0.32	2.04	0.31	13.26	197.5	33.68	36.96	34.51	57.46	91.62	20.94	56.37	817.5	30.14	127.85	7.69	826	3.15	0.31	19.68
50	Linzhou	58.3	Satge 1	Lhasa	03D06	This Study	59.04	0.86	17.57	7.31		0.15	3.76	6.11	3.05	1.72	0.21	0.54	16.21	34.62	4.52	18.31	3.97	1.18	3.86	0.65	4.23	0.91	2.55	0.39	2.56	0.39	26.87	261.5	81.62	26.47	21.21	26.48	69.17	15.62	24.26	364	24.67	120.33	6.16	264	3.27	0.43	13.51
50	Linzhou	58.3	Satge 1	Lhasa	03D01	This Study	58.51	0.82	16.81	7.04		0.17	3.59	7.9	3.04	1.47	0.22	0.46	18.04	37.35	4.77	19.68	4.11	1.09	3.84	0.61	3.78	0.8	2.25	0.35	2.39	0.37	18.62	176.4	49.29	28.81	39.54	58.69	94.11	17.34	37.18	514.6	25.38	164.72	6.87	310	4.59	0.44	14.62
50	Linzhou	58.3	Satge 1	Lhasa	03D09	This Study	57.91	0.94	17.35	7.11		0.13	3.61	8.23	3.08	0.94	0.23	0.61	16.34	35.61	4.59	18.85	5.36	1.21	3.85	0.64	4.01	0.83	2.34	0.36	2.46	0.38	26.94	213.7	64.83	31.54	41.28	45.61	102.86	16.79	40.36	395.7	22.93	183.64	7.06	342	5.14	0.51	9.25
50	Linzhou	58.3	Satge 1	Lhasa	GD-05	This Study	60.07	0.86	16.89	6.94		0.12	3.43	6.12	3.54	1.23	0.24	0.67	17.15	36.27	4.64	19.39	5.42	1.15	3.68	0.61	3.76	0.79	2.19	0.326	2.13	0.32	16.72	137.5	31.65	36.17	35.93	49.2	79.53	21.05	46.71	348.5	24.36	166.8	7.16	316	5.08	0.5	8.46
51	Linzhou	60.43	Satge 1	Lhasa	D-14	This Study	58.11	0.81	16.27	7.08		0.11	3.59	6.85	3.72	1.14	0.22	1.61	20.24	43.68	5.35	21.72	4.61	1.27	4.12	0.66	3.95	0.82	2.34	0.36	2.37	0.35	19.84	146.71	18.29	25.86	17.41	29.87	85.89	16.42	78.52	309.3	22.82	141.36	5.74	570	3.84	0.52	10.28
52	Linzhou	61.5	Satge 1	Lhasa	D-12	This Study	55.68	0.87	16.43	8.04		0.13	4.39	8.62	2.73	1.46	0.25	1.05	17.96	40.61	5.13	20.49	4.12	1.17	3.94	0.63	3.91	0.8	2.22	0.34	2.33	0.35	23.75	212.7	85.09	24.87	38.46	64.11	91.74	17.56	58.29	517.8	21.04	197.13	6.07	324	5.18	0.52	10.06
52	Linzhou	61.5	Satge 1	Lhasa	03D08	This Study	54.3	0.91	16.42	8.59		0.1	5.13	8.14	2.76	0.78	0.26	2.49	16.43	33.28	4.47	18.36	3.85	1.13	3.77	0.62	3.79	0.78	2.13	0.32	2.14	0.33	25.09	263.4	88.51	28.42	67.19	41.53	90.38	15.84	67.51	615	23.61	136.52	5.97	458	3.67	0.38	7.57
52	Linzhou	61.5	Satge 1	Lhasa	GD-27	This Study	55.76	0.86	17.04	8.76		0.12	4.62	8.75	2.08	1.27	0.24	0.69	18.57	41.68	5.59	22.71	4.52	1.29	4.03	0.65	4.01	0.81	2.26	0.34	2.31	0.34	24.65	214.5	73.48	22.76	39.48	54.13	73.72	17.59	67.43	468.2	24.17	151.4	6.54	387	4.08	0.47	9.28
52	Linzhou	61.5	Satge 1	Lhasa	03D22	This Study	56.64	0.82	16.34	8.29		0.11	4.51	7.31	2.89	1.34	0.23	1.62	18.62	38.47	5.03	20.36	4.11	1.08	4.09	0.69	4.31	0.9	2.48	0.37	2.46	0.38	21.62	197.5	56.17	18.44	26.46	38.95	172.36	18.72	37.68	419.2	25.63	158.64	6.12	268	4.34	0.51	8.79
52	Linzhou	61.5	Satge 1	Lhasa	D-08	This Study	56.86	0.91	16.82	7.41		0.13	3.48	8.24	1.97	1.35	0.24	2.07	17.38	36.91	4.79	19.6	4.09	1.15	3.83	0.66	4.17	0.86	2.41	0.36	2.41	0.37	26.42	218	67.49	19.67	41.5	64.17	138.52	16.81	23.37	394.8	23.54	134.28	5.07	237	3.46	0.39	10.38
53	Linzhou	62.5	Satge 1	Lhasa	GD-18	This Study	54.38	0.9	18.34	8.52		0.13	4.45	8.79	2.14	0.48	0.21	1.29	21.15	41.74	5.09	20.46	4.39	1.15	4.31	0.69	4.18	0.86	2.38	0.36	2.38	0.36	21.64	176.9	91.76	24.18	31.08	46.23	89.41	17.63	11.6	516.4	23.79	136.17	5.54	233	3.98	0.39	8.56
54	Linzhou	63.89	Satge 1	Lhasa	GD-07	This Study	58.12	0.91	16.57	7.29		0.16	3.79	6.84	3.08	0.94	0.22	2.02	20.13	43.25	5.36	21.64	4.23	1.16	3.88	0.64	4.11	0.86	2.33	0.35	2.41	0.37	20.44	184.9	61.4	17.85	16.91	26.54	84.16	17.07	67.83	504.2	23.17	188.43	6.68	286	4.82	0.51	8.62
54	Linzhou	63.89	Satge 1	Lhasa	D-11	This Study	57.35	0.84	15.91	7.82		0.15	3.91	7.05	3.16	0.73	0.26	2.61	21.54	44.42	5.71	22.06	4.37	1.28	3.76	0.61	3.84	0.79	2.18	0.34	2.29	0.33	18.76	164.2	43.81	15.66	23.08	33.42	87.63	16.27	46.91	661.4	25.46	159.7	8.41	316	4.62	0.48	7.95
55	Linzhou	64.47	Satge 1	Lhasa	03D11	This Study	56.06	0.89	16.73	8.56		0.13	4.16	6.41	3.42	1.09	0.18	2.46	20.48	43.8	5.48	21.76	4.25	1.38	4.07	0.68	4.13	0.87	2.36	0.34	2.17	0.33	21.89	132.04	55.91	27.85	16.49	45.76	79.48	16.86	54.71	414.4	24.69	179.82	5.17	419	4.65	0.37	10.23
55	Linzhou	64.47	Satge 1	Lhasa	03D15	This Study	54.49	0.93	17.34	8.62		0.12	4.35	7.09	2.71	0.86	0.23	2.76	16.7	36.43	4.59	18.37	3.84	1.22	3.77	0.61	3.72	0.76	2.11	0.32	2.2	0.33	24.16	187.5	90.82	23.49	36.57	37.61	91.72	18.76	43.19	497.5	23.46	162.61	6.08	290	4.35	0.4	8.29
End-member	India continent	65	India-derived carbonate	India continent	IC-01	This Study	7.68	0.07	2.52	0.66		0.03	0.91	47.86	0.08	0.84	0.05	38.02	15.27	30.51	3.88	14.94	4.16	1.43	4.58	0.75	4.02	0.76	1.9	0.25	1.36	0.19	2.25	46.08	31.32	7.16	6.27	1.69	7.47	0.64	8.15	639.72	22.46	11.57	0.85	24.29	0.46	0.05	2.47
End-member	India continent	65	India-derived carbonate	India continent	IC-02	This Study	9.09	0.06	3.17	2.58		0.06	2.18	45.32	0.15	2.73	0.08	34.12	19.63	37.29	4.37	16.65	4.37	1.39	4.66	0.76	4.15	0.79	1.98	0.25	1.34	0.18	2.69	53.72	37.56	9.83	9.5	14.57	15.09	1.32	9.71	706.54	15.39	14.28	2.15	41.77	0.62	0.08	3.35
End-member	India continent	65	India-derived carbonate	India continent	IC-03	This Study	3.14	0.03	0.38	0.34		0.02	0.43	53.29	0.02	0.05	0.03	40.72	4.16	9.34	1.15	4.38	1.05	0.33	1.03	0.15	0.87	0.17	0.45	0.06	0.33	0.04	0.87	43.16	32.75	6.12	7.34	0.71	6.78	0.46	1.52	730.38	6.17	5.36	0.98	5.23	0.17	0.06	1.54
End-member	Asia continent	759	Asia-derived silicate	Asia continent	AC-005	This Study	54.34	1.46	14.79	10.15		0.24	4.01	5.08	2.29	3.37	0.03	2.86	35.36	80.13	10.92	42.62	10.37	3.28	10.36	2.89	8.27	1.71	4.38	0.67	4.31	0.56	6.75	306.59	12.48	21.91	17.92	31.05	49.25	21.7	34.25	673.42	61.26	196.17	8.63	375.56	35.61	0.52	28.63
End-member	Asia continent	759	Asia-derived silicate	Asia continent	AC-006	This Study	53.67	1.32	13.96	9.75		0.22	3.18	5.13	3.76	3.82	0.06	2.97	46.75	99.64	13.48	50.12	11.04	3.53	10.65	2.58	7.94	1.55	4.13	0.59	3.68	0.53	7.28	235.86	27.79	23.62	36.45	26.37	53.68	19.82	48.73	692.64	43.57	225.92	6.59	412.82	26.38	0.46	30.25
End-member	India continent	50	India-derived silicate	India continent	IC-05	This Study	71.35	0.57	13.28	4.51		0.04	1.98	2.57	1.96	1.27	0.09	2.15	52.34	110.59	10.85	29.65	5.67	1.48	8.12	1.95	10.81	1.67	3.29	0.43	3.02	0.64	5.62	39.37	11.85	19.24	17.57	19.83	28.75	16.68	123.05	122.03	59.65	271.58	11.72	582.19	8.94	0.84	16.52
Average value in India-derived carbonate						This Study	6.63667	0.0533333	2.02333	1.19333		0.0366667	1.17333	48.8233	0.0833333	1.20667	0.0533333	37.62	13.02	25.7133	3.13333	11.99	3.19333	1.05	3.42333	0.553333	3.01333	0.573333	1.44333	0.186667	1.01	0.136667	1.93667	47.6533	33.8767	7.70333	7.70333	5.65667	9.78	0.806667	6.46	692.213	14.6733	10.4033	1.32667	23.7633	0.416667	0.0633333	2.45333
Average value in Asia-derived silicate						This Study	54.005	1.39	14.375	9.95		0.23	3.595	5.105	3.025	3.595	0.045	2.915	41.055	89.885	12.2	46.37	10.705	3.405	10.505	2.735	8.105	1.63	4.255	0.63	3.995	0.545	7.015	271.225	20.135	22.765	27.185	28.71	51.465	20.76	41.49	683.03	52.415	211.045	7.61	394.19	30.995	0.49	29.44
Average value in India-derived silicate						This Study	71.35	0.57	13.28	4.51		0.04	1.98	2.57	1.96	1.27	0.09	2.15	52.34	110.59	10.85	29.65	5.67	1.48	8.12	1.95	10.81	1.67	3.29	0.43	3.02	0.64	5.62	39.37	11.85	19.24	17.57	19.83	28.75	16.68	123.05	122.03	59.65	271.58	11.72	582.19	8.94	0.84	16.52
1Pg=10^9Tons.
The average age (Ma) in each volcanic field is taken from Supplementary Data 1.
The upwelling rate of CMP (i.e. 50cm/year) is taken from Soltanmohammadi et al. (2018).
Contents of Sr (=1927 ppm) and Nd (=741 ppm) are taken from Walter et al. (2008) and that of Pb (=125 ppm) is calculated based on 2% melting (Wang et al., 2017) using the average value of concentrations of Pb (=2.50 ppm) shown in India-derived carbonate in Supplementary Data 2, which are used as compositions of an end-member in Sr-Nd-Pb isotope modelling calculations.
References
Deng, W.M. The chemical characteristics and genesis of the Tertiary Na-rich mafic volcanic rocks in West Qiangtang of the Tibetan Plateau. Sci. China (Series D) 31, 43–54 (Supplementary Issue) (2001) (in Chinese with English abstract).
Ding, L., Kapp,, Zhong, D. & Deng, W. Cenozoic volcanism in Tibet: evidence for a transition from oceanic to continental subduction. J. Petrol. 44, 1833–1865 (2003).
Gao, Y., Hou, Z., Kamber, B.S., Wei, R., Meng, X. & Zhao, R. Lamproitic rocks from a continental collision zone: evidence for recycling of subducted Tethyan oceanic sediments in the mantle beneath southern Tibet. J. Petrol. 48, 729–752 (2007).
Guo, Z. F., Wilson, M., Zhang, L. H., Zhang, M. L., Cheng, Z. H. & Liu, J. Q. The role of subduction channel me'langes and convergent subduction systems in the petrogenesis of post-collisional K-rich mafic magmatism in NW Tibet. Lithos 198–199, 184–201 (2014).
Guo, Z.F. & Wilson, M. Late Oligocene-early Miocene transformation of postcollisional magmatism in Tibet. Geology 47, 776–780 (2019).
Guo, Z.F., Wilson, M., Liu, J.Q. & Mao, Q. Post-collisional, potassic and ultrapotassic magmatism of the northern Tibetan Plateau: constraints on characteristics of the mantle source, geodynamic setting and uplift mechanisms. J. Petrol. 47, 1177–1220 (2006).
Guo, Z.F., Wilson, M., Zhang, M.L., Cheng, Z.H. & Zhang, L.H. Post-collisional ultrapotassic mafic magmatism in south Tibet: products of partial melting of pyroxenite in the mantle wedge induced by roll-back and delamination of the subducted Indian continental lithosphere slab. J. Petrol. 56, 1365–1406 (2015).
Guo, Z.F., Wilson, M., Zhang, M.L., Cheng, Z.H. & Zhang, L.H. Post-collisional, K-rich mafic magmatism in south Tibet: constraints on Indian slab-to-wedge transport processes and plateau uplift. Contrib. Mineral. Petrol. 165, 1311–1340 (2013).
Hao, L.-L., Wang, Q., Wyman, D. A., Qi, Y., Ma, L., Huang, F., Zhang, L., Xia, X. P. & Ou, Q. First identification of mafic igneous enclaves in Miocene lavas of southern Tibet with implications for Indian continental subduction. Geophysical Research Letters 45, 8205–8213 (2018). https://doi.org/10.1029/2018GL079061.
Lai, S. C., Qin, J.Y., Li, Y. F. & Long, P. Geochemical characteristics and Sr-Nd-Pb isotope compositions of Cenozoic volcanic rocks in Mugouriwang of the Tibetan Plateau: A study of mantle source nature of basic magmas derived from underplating processes. Science in China (Earth Science) 37 (3), 308-318 (2007).
Lin, J. The Cenozoic high-K calc-alkaline magmatic rocks in the northern Tibetan Plateau: implications of mantle-crust interaction. A PhD thesis of Chengdu University of Technology, Chengdu, China, 1-87 (2003) (in Chinese with English abstract).
Miller, C., Schuster, R., Klötzli, U., Frank, W. & Purtscheller, F. Post-collisional potassic and ultrapotassic magmatism in SW Tibet: geochemical and Sr–Nd–Pb–O isotopic constraints for mantle source Characteristics and petrogenesis. J. Petrol. 40, 1399–1424 (1999).
Soltanmohammadi, A., Gregoire, M., Rabinowicz, M., Gerbault, M., Ceuleneer, G., Rahgoshay, M., Bystricky, M. & Benoit, M. Transport of Volatile-rich Melt from the Mantle Transition Zone via Compaction Pockets: Implications for Mantle Metasomatism and the Origin of Alkaline Lavas in the Turkish-Iranian Plateau. J. Petrol. 59 (12), 2273–2310 (2018).
Walter, M.J., Bulanova, G.P., Armstrong, L.S., Keshav, S., Blundy, J.D., Gudfinnsson, G., Lord, O.T., Lennie, A.R., Clark, S.M., Smith, C.B., and Gobbo, L. Primary carbonatite melt from deeply subducted oceanic crust. Nature 454, 622–625 (2008).
Wang, X.-J., Chen, L.-H., Hofmann, A.W., Mao, F.-G., Liu, J.-Q., Zhong, Y., Xie, L.-W. & Yang, Y.-H. Mantle transition zpne-derived EM1 component beneath NE China: Geochemical evidence from Cenozoic potassic basalts. Earth and Planetary Science Letters 465, 16-28 (2017).
Xu, Y., Zhu, J., Hu R., Bi, X., Yu, H., Xu, L., Liu, B., Huang, M. & Sheng, X. Heterogeneous lithospheric mantle beneath the southeastern Tibetan Plateau: Evidence from Cenozoic high-Mg potassic volcanic rocks in the Jinshajiang–Ailaoshan Cenozoic magmatic belt. Journal of Asian Earth Sciences 180, 103849 (2019).
Yang, J., Wu, C., Shi, R., Li, H., Xu, Z. & Meng, F. Miocene and Pleistocene shoshonitic volcanic rocks in the Jingyuhu area, north of the Qianghai-Tibet Plateau. Acta Petrol. Sin. 18, 161-176 (2002) (in Chinese with English abstract).
Zhang, Z.C., Xiao, X.C., Wang, J., Wang, Y. & Kusky, T. M. Post-collisional Plio-Pleistocene shoshonitic volcanism in the western Kunlun Mountains, NW China: geochemical constraints on mantle source characteristics and petrogenesis. Journal of Asian Earth Sciences 31, 379–403 (2008).
[truncated: 28 more columns]
